# Supplementary material for: Reaching the WHO target of testing persons in jails in prisons will need diverse efforts and resources
Source: PLoS One. 2018 Aug 30;13(8):e0202985. doi: 10.1371/journal.pone.0202985 (PMC6116985; doi:10.1371/journal.pone.0202985)
Supplement: S1 Dataset — (ZIP) [file pone.0202985.s001.zip]

Archive with 3 entries (2 files):
- Martinique Jail.xlsx
- __MACOSX/
- __MACOSX/._Martinique Jail.xlsx
