# Supplementary material for: Reaching the WHO target of testing persons in jails in prisons will need diverse efforts and resources
Source: PLoS One. 2018 Aug 30;13(8):e0202985. doi: 10.1371/journal.pone.0202985 (PMC6116985; doi:10.1371/journal.pone.0202985)
Supplement: S1 Dataset — (ZIP) [file pone.0202985.s001.zip › Martinique Jail.xlsx]

## Sheet: Sheet1
patnume	Gender	age	prvenucondamn	situation	numnadis_2	modeexit	doublon	nb days incarceration	entry visit(yes/no)	note	reason for no	Lenght Incar/Entry visit (days)	offer(yes/no)	reason for non proposal	accept	Past test (yes/no)	2nd offer	accept2	veinopuncture	reason for no puncture	idbilan	lenght Incar/Puncture (days)	Lenght entry visit/Puncture (Days)	HIV	HCV	AgHbs	AcHbS	AcHbS Quant	AcHbc	HTLV1	TPHA	VDRL	Comm. Result (yes/no)	nivet	socdatd	socenfe	socaldb	socaldd	socence	socgroe	socorge	socdroe	socseat	socmuat	socloge	soclodt	socmute	socr01e	socr02e
999389423	M	54.4914	PR	QMAH	190999389423		0		Yes			13	Yes		Yes				yes		237540	16	3	Neg	Neg	Neg	Neg		Neg	Neg	Neg	Neg	Yes	Primaire	2014-12-09	4			1	0	28	34			43	maison		1	0
999389627	M	35.9316	CO	QCDH	190999389627		0		Yes			2	Yes		Yes				yes		238299	8	6	Neg	Neg	Neg	Pos	1000	Neg	Neg	Neg	Neg	Yes	Illettre	2014-12-24	3			0	0		34			45		41	0	0
37360609	M	45.5551	FINDET	QMAH	190037360609		0		Yes			2	Yes		Yes				yes		238300	8	6	Neg	Neg	Neg	Pos	42	Neg	Neg	Neg	Neg	Yes	Baccalaureat	2014-12-24	4	0		4		28	34			43	Maison familiale	41	1	0
999387465	M	28.1451	FINDET	QMAH	190999387465	TRF	0	28	Yes			2	Yes		Yes				yes		256502	10	8	Neg	Neg	Neg	Neg		Neg	Neg	Neg	Neg	Yes	Brevet des colleges	2015-08-22	3			0	0	28	34			45	maison		0	0
999387230	M	49.577	FINDET	QCDH		L		144	Yes			3	Yes		Yes				yes			13	10	Neg	Neg	Neg	Neg		Neg	Neg	Neg	Neg	Yes
999388077	F	28.9391	FINDET	QMAF	190999388077		0		Yes			5	Yes		Yes				yes		231307	14	9	Pos	Neg	Neg	Pos	1000	Neg	Neg	Neg	Neg	Yes	Brevet des colleges	2014-12-03	2			2	0		35			43	appart	40	0	0
999389658	M	24.6434	CO	QCDH	190999389658		0		Yes			3	Yes		Yes				yes		238784	10	7	Neg	Neg	Neg	Pos	304	Neg	Neg	Neg	Neg	Yes	Baccalaureat	2014-12-30	1			1	0	28	34			44	RSMA Gondeau		1	0
999389660	M	31.6523	CO	QMAH	190999389660		0		Yes			4	Yes		Yes				yes		249105	11	7	Neg	Neg	Neg	Neg		Neg	Neg	Neg	Neg	Yes	BEP	2014-12-30	1			0	0		34			44		39	0	0
999389412	M	29.3388	CO	QCDH					Yes			6	Yes		Yes				yes		237539	10	4	Neg	Neg	Neg	Neg		Neg	Neg	Neg	Neg	Yes	Primaire	2014-12-08	2			0						43			1	0
337917507	M	24.9802	CO	QCDH	190337917507		0		Yes			2	Yes		Yes				yes		233138	14	12	Neg	Neg	Neg	Pos	89.17	Neg	Neg	Neg	Neg	Yes	Brevet des colleges	2014-09-12	0	0	2012-10-24	0		28	35			45	Appartement mere	40	0	0
999388356	M	21.0103	FINDET	QCDH	190999388356		0		Yes			2	Yes		Yes				yes		233144	16	14	Neg	Neg	Neg	Pos	218.6	Neg	Neg	Neg	Neg	Yes	Bac professionnel	2014-09-05	0			0	0		35			45	maison de sa mere	41	0	0
999389692	M	30.089	CO	QMAH					Yes			3	Yes		Yes				yes		250285	9	6	Neg	Neg	Neg	Neg		Neg	Neg	Neg	Neg	Yes	BEP	2015-03-11	0		2014-02-01	0	0	28	35			44	Maison de location de concubine		1	0
999385611	M	20.5777	FINDET	QCDH	190999385611	L	0	154	Yes			6	Yes		Yes				yes		227697	19	13	Neg	Neg	Neg	Pos	23.3	Neg	Neg	Neg	Neg	Yes	Primaire	2014-05-15	0					28	35			45	Maison	40	1	0
999384507	M	19.5428	FINDET	QCDH	190999384507		0		Yes			2	Yes		Yes				yes		237796	8	6	Neg	Neg	Neg	Pos	13.18	Neg	Neg	Neg	Neg	Yes	Baccalaureat	2014-12-12	1		2013-10-16	1	0	28	35			45	chez sa grand-mere	41	1	0
999386114	M	32.0246	FINDET	QCDH	190999386114	L	0	304	Yes			3	Yes		Yes				yes		222728	14	11	Neg	Neg	Neg	Pos	1000	Neg	Neg	Neg	Neg	Yes	Brevet des colleges	2014-01-18	1			0	0	28	34			45	Maison		1	0
999389279	M	20.9829	CO	QCDH	190999389279		0		Yes			2	Yes		Yes				yes		249529	9	7	Neg	Neg	Neg	Neg		Neg	Neg	Neg	Neg	Yes	Brevet des colleges	2014-11-28	1			0	0		34			48	SDF parfois heberge	41	0	0
999389261	M	38.3272	FINDET	QCDH	190999389261		0		Yes			2	Yes		Yes				yes		237186	10	8	Neg	Neg	Neg	Pos	88.39	Neg	Neg	Neg	Neg	Yes	CAP	2014-11-27	2			0	0		35			43	appart	40	1	0
999389359	M	31.2526	PR	QMAH	190999389359		0		Yes			2	Yes		Yes				yes		237538	10	8	Neg	Neg	Neg	Pos	25.75	Neg	Neg	Neg	Neg	Yes	Brevet des colleges	2014-12-04	2			0	0		34			45		41	1	0
999389125	M	33.0705	PR	QMAH	190999389125		0		Yes			2	Yes		Yes				yes		236345	14	12	Neg	Neg	Neg	Neg		Neg	Neg	Neg	Neg	Yes	Baccalaureat	2014-11-13	1			0	0	28	34			45	Bateau		0	0
999389266	M	24.5339	APP	QMAH					Yes			2	Yes		Yes				yes		237305	14	12	Neg	Neg	Neg	Pos	49.47	Neg	Neg	Neg	Neg	Yes	CAP	2014-11-27	1			1	0		34			43	appart	41	1	0
999388531	F	17.9466	FINDET	QMAMF	190999388531		0		Yes			2	Yes		Yes				yes		233849	18	16	Neg	Neg	Neg	Neg		Neg	Neg	Neg	Neg	Yes	Baccalaureat	2014-09-20	0			0	0	28	35			45	Appartement Mere	40	0	0
999389130	F	57.0541	PR	QMAF	190999389130		0		Yes			3	Yes		Yes				yes		236338	14	11	Neg	Neg	Neg	Pos	449.7	Pos	Neg	Neg	Neg	Yes	Illettre	2014-11-13	4			1	0	28	35			43	Maison		0	0
999389128	M	50.6831	CO	QCDH	190999389128		0		Yes			2	Yes		Yes				yes		236639	16	14	Neg	Neg	Neg	Neg		Neg	Neg	Neg	Neg	Yes	Primaire	2014-11-13	0			0	0	28	34			45	maison pere		0	0
999389413	M	24.3231	CO	QMAH	190999389413		0		Yes			3	Yes		Yes				yes		237803	11	8	Neg	Neg	Neg	Neg		Neg	Neg	Neg	Neg	Yes	BEP	2015-01-16	0						34			44			1	0
999389668	M	42.6913	CO	QCDH	190999389668		0		Yes			5	Yes		Yes				yes		256516	11	6	Neg	Neg	Neg	Neg		Neg	Neg	Neg	Neg	Yes	Primaire	2014-12-31	0			0	0		34			45		39	0	0
999389103	M	57.1526	CO	QMAH	190999389103		0		Yes			5	Yes		Yes				yes		236635	20	15	Neg	Neg	Pos	Neg		Pos	Neg	Neg	Neg	Yes	Etudes superieures	2014-12-10	2			0	0		34			43		41	0	0
999389325	M	29.2704	FINDET	QMAH	190999389325		0		Yes			2	Yes		Yes				yes		237537	11	9	Neg	Neg	Neg	Pos	1000	Neg	Neg	Neg	Neg	Yes	Baccalaureat	2014-12-02	0			0	0		35			43	studio	41	0	0
999386151	M	23.6797	FINDET	QCDH		L		187	Yes			2	Yes		Yes				yes		233661	18	16	Neg	Neg	Neg	Neg		Neg	Neg	Neg	Neg	Yes	Baccalaureat	2014-01-22	0					28	35			45		40	0	0
999389312	M	19.5291	CO	QCDH	190999389312		0		Yes			3	Yes		Yes				yes			13	10	Neg	Neg	Neg	Neg		Neg	Neg	Neg	Neg	Yes	Brevet des colleges	2014-12-01	0			0	0		34			45		41	0	0
999387352	M	31.6331	CO	QCDH	190999387352		0		Yes			3	Yes		Yes				yes		256491	14	11	Neg	Neg	Neg	Pos	1000	Neg	Neg	Neg	Neg	Yes	Etudes superieures	2014-05-26	0			0						43			1	0
999389131	F	25.3142	PR	QMAF					Yes			3	Yes		Yes				yes		236339	14	11	Neg	Neg	Neg	Neg		Neg	Neg	Neg	Neg	Yes	Etudes superieures	2014-11-13	0			0	0	28	35			44	Maison		0	0
999386130	M	34.3874	FINDET	QMAH	190999386130		0		Yes			4	Yes		Yes				yes		223082	21	17	Neg	Neg	Neg	Neg		Neg	Neg	Neg	Neg	Yes	CAP	2014-11-12	3			1		28	34			43		41	1	0
69912434	M	26.2368	FINDET	QCDH		L		209	Yes			5	Yes		Yes				yes		240818	20	15	Neg	Neg	Neg	Pos	72.72	Neg	Neg	Pos	Neg	Yes	Brevet des colleges	2015-01-24	1	0		0		28	34			45	apprt		0	0
999384630	M	31.8084	CO	QCDH	190999384630		0		Yes			7	Yes		Yes				yes		256473	26	19	Neg	Neg	Neg	Pos	598	Pos	Neg	Neg	Neg	Yes	Primaire	2014-09-10	0		2012-05-13	0	0	28	34			44	ACISE	41	0	0
52246809	M	24.9911	CO	QCDH	190052246809		0		Yes			12	Yes		Yes				yes		227298	28	16	Neg	Neg	Neg	Neg		Neg	Neg	Neg	Neg	Yes	Illettre	2013-09-30	0	0	2014-03-11	0		28	34			45	Maiosn	41	0	0
999386112	M	58.1821	FINDET	QMAH	190999386112	L	0	283	Yes			1	Yes		Yes				yes		222729	10	9	Pos	Neg	Neg	Neg		Neg	Neg	Neg	Neg	Yes	Baccalaureat	2014-02-12	3			0	0	28	34			44	Maison		1	0
999388557	F	36.961	FINDET	QMAF	190999388557	L	0	80	Yes			1	Yes		Yes				yes		233848	14	13	Neg	Neg	Neg	Neg		Neg	Neg	Neg	Neg	Yes	Baccalaureat	2014-09-23	2			0			34			43		39	1	0
628117859	F	23.3292	FINDET	QMAF	190628117859		0		Yes			2	Yes		Yes				yes			21	19	Pos	Neg	Neg	Pos	1000	Neg	Neg	Neg	Neg	Yes	Primaire	2013-03-12	1	0		0	2	28	34			43			0	0
229316354	F	32.731	FINDET	QMAF		L		329	Yes			4	Yes		Yes				yes		246155	18	14	Neg	Neg	Neg	Pos	110.9	Pos	Neg	Pos	Pos	Yes	Sans diplôme	2014-07-16	3	0		0		28	34			46	ACISE		0	0
999386213	M	25.3607	FINDET	QMAH	190999386213	L	0	98	Yes			4	Yes		Yes				yes		223479	18	14	Neg	Neg	Neg	Pos	1000	Neg	Neg	Neg	Neg	Yes	Brevet des colleges	2014-01-28	2			2	0	28	34			44	Appartement		0	0
999387228	M	26.8227	CO	QCDH					Yes			4	Yes		Yes				yes		227654	18	14	Neg	Neg	Neg	Neg		Neg	Neg	Neg	Neg	Yes	Brevet des colleges	2014-05-13	4			4	0					43	location de maison		0	0
999388485	M	27.9836	CO	QCDH	190999388485		0		Yes			5	Yes		Yes				yes		248846	14	9	Neg	Neg	Neg	Neg		Neg	Neg	Neg	Neg	Yes	Primaire	2014-09-17	1			1			34			45			1	0
999389086	M	33.911	FINDET	QMAH	190999389086	L	0	30	Yes			5	Yes		Yes				yes		236637	20	15	Neg	Neg	Neg	Pos	39.69	Neg	Neg	Neg	Neg	Yes	Brevet des colleges	2014-11-10	1			0	0		34			45	petite amie	39	1	0
999387744	M	24.0164	FINDET	QMAH	190999387744	L	0	121	Yes			5	Yes		Yes				yes		230348	25	20	Neg	Neg	Neg	Neg		Neg	Neg	Neg	Neg	Yes	Baccalaureat	2014-07-02	0						34			45	appartement	41	1	0
4142344	M	20.9966	CO	QCDH	190004142344		0		Yes			8	Yes		Yes				yes		226963	23	15	Neg	Neg	Neg	Pos	23.53	Neg	Neg	Neg	Neg	Yes	Brevet des colleges	2014-10-25	0	0	2015-05-12	0		28	34						0	0
999389030	M	55.6057	FINDET	QCDH	190999389030		0		Yes			1	Yes		Yes				yes		236214	17	16	Neg	Neg	Neg	Pos	772.8	Neg	Neg	Neg	Neg	Yes	Illettre	2014-11-04	0			0	0	28	34			45	Maison		0	0
999388604	M	21.692	CO	QMAH	190999388604		0		Yes			2	Yes		Yes				yes		246445	20	18	Neg	Neg	Neg	Neg		Neg	Neg	Neg	Neg	Yes	Baccalaureat	2014-09-26	1			1	0		34			44		39	0	0
999388607	M	53.3552	CO	QMAH	190999388607		0		Yes			2	Yes		Yes				yes		249166	20	18	Neg	Neg	Neg	Neg		Neg	Neg	Neg	Neg	Yes	CAP	2014-09-26	4			0	0		34			45	maison	41	1	0
999386792	M	22.0287	FINDET	QCDH	190999386792		0		Yes			3	Yes		Yes				yes		225706	14	11	Neg	Neg	Neg	Neg		Neg	Neg	Neg	Neg	Yes	Brevet des colleges	2014-10-15	2			2			34			44			1	0
999386480	M	45.7687	FINDET	QCDH	190999386480		0		Yes			3	Yes		Yes				yes		224657	20	17	Neg	Neg	Neg	Neg		Neg	Neg	Neg	Neg	Yes	Primaire	2015-08-27	3			0	0	28	34			44	par municipalite avec conjointe et enfants	39	0	0
999386698	M	25.6865	CO	QCDH	190999386698		0		Yes			4	Yes		Yes				yes		229114	12	8	Neg	Neg	Neg	Pos	217.5	Neg	Neg	Neg	Neg	Yes	BEP	2014-03-17	0			0	0	28	35			44		41	1	0
999386211	M	26.8282	FINDET	QCDH	190999386211	L	0	109	Yes			6	Yes		Yes				yes		223481	23	17	Neg	Neg	Neg	Pos	1000	Neg	Neg	Neg	Neg	Yes	Bac professionnel	2014-03-26	0					28	34			45			1	0
999386564	M	24.9911	CO	QCDH	190999386564		0		Yes			8	Yes		Yes				yes		225006	26	18	Neg	Neg	Neg	Pos	1000	Neg	Neg	Neg	Neg	Yes	Brevet des colleges	2014-03-01	0			0	0	28	35			45	Maison	40	0	0
999389515	M	22.8884	CO	QCDH	190999389515		0		Yes			2	Yes		Yes				yes		239474	7	5	Neg	Neg	Neg	Pos	135	Neg	Neg	Neg	Neg	Yes	CAP	2014-12-13	0			0	0	28	34			45	Appartement		1	0
999389210	M	31.4497	CO	QMAH	190999389210		0		Yes			2	Yes		Yes				yes		237036	13	11	Neg	Neg	Neg	Neg		Neg	Neg	Neg	Neg	Yes	BEP	2014-11-22	2			2	0	28	34			45	Appartement		0	0
999386850	M	66.2286	FINDET	QMAH	190999386850		0		Yes			2	Yes		Yes				yes		225921	14	12	Neg	Neg	Neg	Pos	1000	Neg	Neg	Pos	Neg	Yes	Primaire	2014-03-28	3			1						43			0	0
953608095	M	21.1526	CO	QMAH	190953608095		0		Yes			2	Yes		Yes				yes		237804	14	12	Neg	Neg	Neg	Neg		Neg	Neg	Neg	Neg	Yes	Brevet des colleges	2014-12-04	1	0	2014-03-29	1	4	28	35			43	Maison	40	0	0
999389372	M	28.2847	FINDET	QCDH	190999389372		0		Yes			2	Yes		Yes				yes		237801	14	12	Neg	Neg	Neg	Neg		Neg	Neg	Neg	Neg	Yes	BEP	2014-12-05	1			0	0		34			45		41	1	0
999386090	M	27.4059	FINDET	QMAH	190999386090	L	0	337	Yes			2	Yes		Yes				yes		231838	20	18	Neg	Neg	Neg	Neg		Neg	Neg	Neg	Neg	Yes	CAP	2014-10-17	2			2						43			1	0
999386089	M	25.5797	PR	QMAH	190999386089		0		Yes			2	Yes		Yes				yes		222967	20	18	Neg	Neg	Neg	Neg		Neg	Neg	Neg	Neg	Yes	Brevet des colleges	2014-07-21	1			1						45			1	0
999389691	M	22.7296	PR	QMAH					Yes			3	Yes		Yes				yes		238796	8	5	Neg	Neg	Neg	Pos	31	Neg	Neg	Neg	Neg	Yes	BEP	2015-01-03	0			0	0	28	35			45	Appartement		1	0
999389311	M	18.3326	CO	QCDH	190999389311		0		Yes			3	Yes		Yes				yes		237525	12	9	Neg	Neg	Neg	Neg		Neg	Neg	Neg	Neg	Yes	Brevet des colleges	2014-12-01	0			0	0		35			45		41	0	0
999384734	M	22.1355	FINDET	QMAH					Yes			3	Yes		Yes				yes			20	17	Neg	Neg	Neg	Neg		Neg	Neg	Neg	Neg	Yes
999387786	M	34.423	PR	QMAH	190999387786		0		Yes			4	Yes		Yes				yes		230458	20	16	Neg	Neg	Neg	Neg		Neg	Neg	Neg	Neg	Yes	Baccalaureat	2014-11-03	1			0	0		34						0	0
999387368	M	32.2355	FINDET	QMAH		TRF		44	Yes			5	Yes		Yes				yes			22	17	Neg	Neg	Neg	Pos	1000	Neg	Neg	Neg	Neg	Yes
999389281	M	51.7837	FINDET	QMAH					Yes			9	Yes		Yes				yes		257663	20	11	Neg	Neg	Neg	Neg		Neg	Neg	Neg	Neg	Yes	Brevet des colleges	2014-11-28	0			0	0		34			43		41	0	0
999389201	F	48.6324	PR	QMAF	190999389201		0		Yes			1	Yes		Yes				yes		236642	8	7	Neg	Neg	Neg	Pos	248.8	Neg	Neg	Neg	Neg	Yes	Brevet des colleges	2015-01-22	2						34						0	0
999389585	M	48.0137	PR	QMAH	190999389585		0		Yes			2	Yes		Yes				yes		238107	7	5	Neg	Neg	Neg	Pos	378	Pos	Neg	Neg	Neg	Yes	CAP	2014-12-19	4			1	0		34		MAF sante	45		39	1	0
999389508	M	44.8433	FINDET	QMAH	190999389508		0		Yes			2	Yes		Yes				yes		237797	8	6	Neg	Neg	Neg	Pos	57	Neg	Neg	Neg	Neg	Yes	Primaire	2014-12-12	1			1	0		34			45		41	1	0
999386034	M	23.7728	CO	QCDH	190999386034		0		Yes			2	Yes		Yes				yes		231798	15	13	Neg	Neg	Neg	Neg		Neg	Neg	Neg	Neg	Yes	Brevet des colleges	2014-01-11	0			0	0	28	34			45	Appartement		0	0
999386777	M	25.4757	FINDET	QCDSLH	190999386777		0		Yes			2	Yes		Yes				yes		225707	15	13	Neg	Neg	Neg	Neg		Neg	Neg	Neg	Neg	Yes	Brevet des colleges	2014-03-22	2			0	0	28	34			45	Maison		0	0
999387027	M	36.5065	CO	QCDH	190999387027		0		Yes			2	Yes		Yes				yes		226870	15	13	Neg	Neg	Neg	Pos	1000	Pos	Neg	Neg	Neg	Yes	Brevet des colleges	2015-01-20	0			0	0	28	35			43	Maison	40	0	0
999385334	M	17.859	FINDET	QMAH	190999385334	L	0	85	Yes			2	Yes		Yes				yes		249576	15	13	Neg	Neg	Neg	Pos	47.84	Neg	Neg	Neg	Neg	Yes	Brevet des colleges	2014-05-17	0			0	0	28	35			45	Appartement	40	0	0
670879543	M	20.3833	FINDET	QMAH		L		29	Yes			2	Yes		Yes				yes		238111	17	15	Neg	Neg	Neg	Neg		Neg	Neg	Neg	Neg	Yes	Brevet des colleges	2014-12-16	0	0	2012-08-07	0		28	35			45	Maison	40	0	0
999389682	F	28.5038	PR	QMAF					Yes			3	Yes		Yes				yes		238800	8	5	Neg	Neg	Neg	Pos	496	Pos	Neg	Neg	Neg	Yes	Bac professionnel	2015-01-02	0			0	0		35			43		40	0	0
246131540	M	28.835	CO	QCDH	190246131540		0		Yes			3	Yes		Yes				yes		225323	11	8	Neg	Neg	Neg	Pos	1000	Neg	Neg	Neg	Neg	Yes	Primaire	2014-03-13	2	0		0		28	34			43	Maison		0	0
999389380	F	18.4942	FINDET	QMAF	190999389380		0		Yes			3	Yes		Yes				yes		237795	13	10	Neg	Neg	Neg	Pos	1000	Neg	Neg	Neg	Neg	Yes	Primaire	2014-12-05	0			0	0		34			45		41	1	0
999387059	M	49.3114	CO	QCDH	190999387059		0		Yes			12	Yes		Yes				yes		227289	33	21	Neg	Neg	Neg	Neg		Neg	Neg	Neg	Neg	Yes	Primaire	2014-12-15	5		2015-05-13	0		28	34		30/04/2015	43		40	0	0
394725978	M	39.5921	APP	QMAH	190394725978		0		Yes			2	Yes		Yes				yes		237526	13	11	Neg	Neg	Neg	Neg		Neg	Neg	Neg	Neg	Yes	BEP	2014-11-29	2	0		0		28	35		23/07/2012	43	Sous chez mere	40	0	0
999389155	M	46.9377	CO	QCDH	190999389155		0		Yes			2	Yes		Yes				yes		236641	15	13	Neg	Neg	Neg	Neg		Neg	Neg	Neg	Neg	Yes	Primaire	2014-11-15	3			3	0	28	35			43	Appartement		0	0
999386435	M	50.0287	FINDET	QCDH	190999386435	L	0	138	Yes			2	Yes		Yes				yes		224659	17	15	Neg	Neg	Neg	Neg		Neg	Neg	Neg	Neg	Yes	Brevet des colleges	2015-10-17	3			0		28	34			43		41	1	0
999389082	M	44.1232	PR	QMAH	190999389082		0		Yes			2	Yes		Yes				yes		252613	18	16	Neg	Neg	Neg	Neg		Neg	Neg	Neg	Neg	Yes	Etudes superieures	2014-11-08	2			2	0	28	34			43	Appartement		1	0
999388532	F	22.8172	FINDET	QMAF	190999388532		0		Yes			2	Yes		Yes				yes		234101	20	18	Neg	Neg	Neg	Neg		Neg	Neg	Neg	Neg	Yes	Baccalaureat	2014-09-20	0			0	0	28	34			45	Maison		1	0
999386658	M	17.5359	FINDET	QMAMH	190999386658	L	0	71	Yes			3	Yes		Yes				yes		225344	15	12	Neg	Neg	Neg	Pos	1000	Neg	Neg	Neg	Neg	Yes	Primaire	2014-03-14	0									44			1	0
999389154	M	18.7324	PR	QMAH	190999389154		0		Yes			3	Yes		Yes				yes		236638	15	12	Neg	Neg	Neg	Neg		Neg	Neg	Neg	Neg	Yes	Baccalaureat	2014-11-15	0			0	0	28	35			45	Maison frere		0	0
999388550	M	65.2841	CO	QMAH	190999388550		0		Yes			4	Yes		Yes				yes		234096	19	15	Neg	Neg	Neg	Neg		Neg	Neg	Pos	Neg	Yes	Sans diplôme	2014-09-23	1			0	0		35			43		41	1	0
999387646	M	40.0849	PR	QMAH	190999387646		0		Yes			4	Yes		Yes				yes		229901	20	16	Neg	Neg	Neg	Pos	581.9	Pos	Neg	Neg	Neg	Yes	Brevet des colleges	2014-06-24	1			1	0	28	34			44	Appartement		0	0
999386718	M	24.2793	FINDET	QMAH	190999386718	L	0	112	Yes			5	Yes		Yes				yes		225525	14	9	Neg	Neg	Neg	Neg		Neg	Neg	Neg	Neg	Yes	BEP	2014-03-19	0					28	34			45		41	1	0
999388551	M	56.8405	APP	QMAH	190999388551		0		Yes			5	Yes		Yes				yes		244414	20	15	Neg	Neg	Neg	Neg		Neg	Neg	Pos	Pos	Yes	Brevet des colleges	2014-09-23	8			8	0	28	34			47	Maison		0	0
999386723	M	24.1451	FINDET	QCDH	190999386723	L	0	212	Yes			7	Yes		Yes				yes		225516	20	13	Neg	Neg	Neg	Neg		Neg	Neg	Neg	Neg	Yes	Brevet des colleges	2014-03-19	2			0		28	34			43		39	0	0
999386161	M	23.5948	FINDET	QMAH	190999386161	L	0	127	Yes			8	Yes		Yes				yes		223281	26	18	Neg	Neg	Neg	Neg		Neg	Neg	Neg	Neg	Yes	Baccalaureat	2014-01-24	1			1									1	0
999388098	M	40.386	CO	QCDH	190999388098		0		Yes			2	Yes		Yes				yes		231555	15	13	Neg	Neg	Neg	Pos	1000	Neg	Neg	Neg	Neg	Yes	Brevet des colleges	2014-08-07	1			0			34			43		41	0	0
999386056	M	19.2526	FINDET	QCDH	190999386056	L	0	243	Yes			2	Yes		Yes				yes		222652	16	14	Neg	Neg	Neg	Pos	1000	Neg	Neg	Neg	Neg	Yes	Baccalaureat	2014-01-14	0			0	0	28	34			45	Maison		0	0
999386082	M	61.6427	FINDET	QCDH	190999386082	L	0	273	Yes			2	Yes		Yes				yes		222785	17	15	Neg	Neg	Neg	Neg		Neg	Neg	Neg	Neg	Yes	Primaire	2014-01-16	6			1	0	28	34			43	appartement		0	0
999386081	M	20.4435	CO	QCDH	190999386081		0		Yes			2	Yes		Yes				yes		222784	17	15	Neg	Neg	Neg	Pos	1000	Neg	Neg	Neg	Neg	Yes	Baccalaureat	2014-01-16	0			0	0	28	35			45	Maison familiale	40	0	0
69479645	M	25.4675	FINDET	QMAH	190069479645		0		Yes			2	Yes		Yes				yes		222783	17	15	Neg	Neg	Neg	Pos	83.16	Neg	Neg	Neg	Neg	Yes	Brevet des colleges	2012-01-14	1	0		1		28	35			43	Appartement	40	0	0
388984144	M	32.627	FINDET	QCDH	190388984144		0		Yes			2	Yes		Yes				yes		233136	17	15	Neg	Neg	Neg	Pos	411.16	Neg	Neg	Neg	Neg	Yes	Brevet des colleges	2014-09-09	1	0	2013-05-27	1		28	35		31/07/2013	45	Appartement	40	0	0
999389566	M	28.104	FINDET	QCDH	190999389566		0		Yes			2	Yes		No	No	yes	yes	yes		238776	22	20	Neg	Neg	Neg	Pos	1000	Neg	Neg	Neg	Neg	Yes	Brevet des colleges	2014-12-17	3			0	0		35			43		41	0	0
999386980	M	45.4867	APP	QMAH	190999386980		0		Yes			3	Yes		Yes				yes		233913	15	12	Neg	Neg	Neg	Pos	1000	Neg	Neg	Neg	Neg	Yes	Primaire	2014-04-11	3			0						43			1	0
999386644	M	31.6057	FINDET	QCDH	190999386644	L	0	189	Yes			3	Yes		Yes				yes		225345	16	13	Neg	Neg	Neg	Pos	1000	Neg	Neg	Neg	Neg	Yes	Brevet des colleges	2014-03-13	3			0	0	28	35			43	Maison	40	0	0
999384748	M	21.2923	FINDET	QMAH	190999384748	L	0	107	Yes			3	Yes		Yes				yes		222511	17	14	Neg	Neg	Neg	Pos	1000	Neg	Neg	Neg	Neg	Yes	Primaire	2014-01-09	1		2013-11-26	0	0	28	35			43	Appartement	40	0	0
999387773	M	32.271	CO	QMAH	190999387773		0		Yes			3	Yes		Yes				yes		230462	22	19	Neg	Neg	Neg	Pos	98.56	Neg	Neg	Neg	Neg	Yes	Brevet des colleges	2014-07-04	1			1	0		35			43	maison	41	1	0
999387227	M	30.9158	CO	QCDH					Yes			4	Yes		Yes				yes		227656	18	14	Neg	Neg	Neg	Neg		Neg	Neg	Neg	Neg	Yes	Sans diplôme	2014-10-02	4			4	0	28				48	squatte maison abandonnee	41	0	0
999386228	M	25.2457	FINDET	QMAH	190999386228	L	0	132	Yes			6	Yes		Yes				yes		223483	19	13	Neg	Neg	Neg	Neg		Neg	Neg	Neg	Neg	Yes	Brevet des colleges	2014-01-30	1			0	0	28	35			45	Appartement	40	0	0
999386229	M	27.5154	CO	QCDH	190999386229		0		Yes			6	Yes		Yes				yes		223475	21	15	Neg	Neg	Neg	Pos	1000	Neg	Neg	Neg	Neg	Yes	CAP	2014-06-24	1			1	0	28	35			45	Appartement	40	0	0
999386803	M	24.8871	FINDET	QCDH	190999386803		0		Yes			7	Yes		Yes				yes		225106	27	20	Neg	Neg	Neg	Neg		Neg	Neg	Neg	Neg	Yes	Brevet des colleges	2014-09-10	0			0	0		34						0	0
999385625	M	28.9391	FINDET	QMAH	190999385625	TRF	0	49	Yes			9	Yes		Yes				yes		242710	29	20	Neg	Neg	Neg	Pos	109.3	Neg	Neg	Neg	Neg	Yes	Etudes superieures	2014-07-04	0			0	0	28	34			43	Appartement		1	0
999389432	M	29.2512	FINDET	QMAH	190999389432		0		Yes			2	Yes		Yes				yes		251887	10	8	Neg	Neg	Neg	Pos	1000	Neg	Neg	Neg	Neg	Yes	BEP	2014-12-09	1			0	0	28	35			43	Maison		1	0
999388392	M	28.6516	PR	QMAH	190999388392		0		Yes			2	Yes		Yes				yes		249361	16	14	Neg	Neg	Neg	Neg		Neg	Neg	Neg	Neg	Yes	CAP	2014-09-09	0						35			45	maison de sa mere	41	1	0
999386379	M	47.2142	FINDET	QCDH	190999386379	L	0	194	Yes			2	Yes		Yes				yes		246152	17	15	Neg	Neg	Neg	Neg		Neg	Neg	Neg	Neg	Yes	Primaire	2014-02-12	0	1				28	35	100% pour fracture bassin sur AVP		45		40	0	0
999386699	M	45.8344	CO	QCDH	190999386699		0		Yes			3	Yes		Yes				yes		253487	13	10	Neg	Neg	Neg	Neg		Neg	Neg	Neg	Neg	Yes	Brevet des colleges	2014-09-02	4			0			34			43			0	0
575339019	M	39.8056	FINDET	QCDH	190575339019		0		Yes			3	Yes		Yes				yes		233150	17	14	Neg	Neg	Neg	Neg		Neg	Neg	Neg	Neg	Yes	Primaire	2014-09-09	1	0		0	1	28	34			45	Appartement		0	0
999389027	M	65.3388	PR	QMAH	190999389027		0		Yes			3	Yes		Yes				yes		236216	20	17	Neg	Neg	Neg	Neg		Neg	Neg	Neg	Neg	Yes	Primaire	2014-11-03	4			0			34			45			0	0
999388322	M	40.6242	CO	QMAH					Yes			3	Yes		Yes				yes			20	17	Neg	Neg	Neg	Neg		Neg	Neg	Neg	Neg	Yes
999389591	M	58.1574	CO	QCDH	190999389591		0		Yes			4	Yes		Yes				yes		238114	8	4	Neg	Neg	Neg	Neg		Neg	Neg	Neg	Neg	Yes	Brevet des colleges	2014-12-22	4			0	0		34			43		41	1	0
999389235	M	21.9466	CO	QCDH	190999389235		0		Yes			4	Yes		Yes				yes		237035	12	8	Neg	Neg	Neg	Pos	1000	Neg	Neg	Neg	Neg	Yes	Brevet des colleges	2014-11-25	2			1	0		34			43		41	0	0
999386715	F	21.3799	FINDET	QMAF	190999386715	L	0	181	Yes			5	Yes		Yes				yes		226093	31	26	Neg	Neg	Neg	Pos	1000	Neg	Neg	Neg	Neg	Yes	Bac professionnel	2014-03-19	2			2		28	35			43		40	0	0
999389605	M	45.4182	CO	QCDH	190999389605		0		Yes			7	Yes		Yes				yes		238116	10	3	Neg	Neg	Neg	Neg		Neg	Neg	Neg	Neg	Yes	Primaire	2014-12-23	2			0	0	28	35			43	Maison		1	0
129035592	M	42.9952	CO	QCDH	190129035592		0		Yes			7	Yes		Yes				yes		237805	16	9	Neg	Neg	Neg	Pos	2	Neg	Neg	Neg	Neg	Yes	Brevet des colleges	2014-09-16	1	0		0		28	34			45	Guetto		0	0
999388950	M	62.8008	CO	QMAH	190999388950		0		Yes			2	Yes		Yes				yes		235465	12	10	Neg	Neg	Neg	Neg		Neg	Neg	Neg	Neg	Yes	Primaire	2014-10-25	0			0	0	28	34			43	Appartement		0	0
999388453	M	52.4819	FINDET	QCDH	190999388453		0		Yes			2	Yes		Yes				yes		233224	14	12	Neg	Neg	Neg	Neg		Neg	Neg	Neg	Neg	Yes	Primaire	2014-09-13	1			1	0	28	34			43	Appartement		0	0
943637669	M	40.5147	CO	QCDH	190943637669		0		Yes			2	Yes		Yes				yes		222653	16	14	Neg	Neg	Neg	Pos	20	Neg	Neg	Neg	Neg	Yes	Primaire	2014-01-14	0	0	2013-04-14	0		28	34			43	Maison	40	0	0
999387652	M	45.3963	FINDET	QMAH	190999387652		0	93	Yes			2	Yes		Yes				yes		229900	18	16	Neg	Neg	Neg	Neg		Neg	Neg	Neg	Neg	Yes	Brevet des colleges	2014-06-24	1			0	0		35			45			0	0
999387993	M	67.8303	PR	QMAH	190999387993		0		Yes			3	Yes		Yes				yes		249970	4	1	Neg	Neg	Neg	Pos	80.26	Pos	Neg	Neg	Neg	Yes	Primaire	2014-07-28	5			0	0		35					40	0	0
652502715	M	29.2895	CO	QCDH	190652502715		0		Yes			3	Yes		Yes				yes		256929	11	8	Neg	Neg	Neg	Neg		Neg	Neg	Neg	Neg	Yes	Brevet des colleges	2014-11-12	1	0		1		28	34		31/03/2012	44	apprt	41	1	0
999385993	M	54.7734	PR	QMAH	190999385993		0		Yes			3	Yes		Yes				yes		225342	18	15	Neg	Neg	Neg	Neg		Neg	Neg	Neg	Neg	Yes	Etudes superieures	2014-01-07	6			0	0	28	34			43	Locataire ami		1	0
734473645	M	26.2478	CO	QMAH	190734473645		0		Yes			3	Yes		Yes				yes		228011	18	15	Neg	Neg	Neg	Pos	1000	Neg	Neg	Neg	Neg	Yes	Baccalaureat	2015-01-22	1	0	2015-05-11	0		28	34			45	Appartement	41	1	0
999389589	M	35.1595	PR	QMAH	190999389589		0		Yes			4	Yes		Yes				yes		238113	8	4	Neg	Neg	Neg	Neg		Neg	Neg	Neg	Neg	Yes	Brevet des colleges	2014-12-22	0			0	0		34			45		41	1	0
999386282	M	18.2752	PR	QMAH	190999386282		0		Yes			4	Yes		Yes				yes		224184	21	17	Neg	Neg	Neg	Pos	1000	Neg	Neg	Neg	Neg	Yes	Brevet des colleges	2014-02-04	0			0	0	28	35			45	Appartement tante	40	0	0
999386281	M	19.2279	PR	QMAH	190999386281		0		Yes			4	Yes		Yes				yes		224553	21	17	Neg	Neg	Neg	Neg		Neg	Neg	Neg	Neg	Yes	Brevet des colleges	2014-02-04	0			0	0	28	35			45	Appartement Mere	40	0	0
999387726	M	27.5483	FINDET	QCDH	190999387726		0		Yes			4	Yes		Yes				yes		230187	21	17	Neg	Neg	Neg	Pos	510.7	Neg	Neg	Neg	Neg	Yes	BEP	2014-07-01	3			0	0		35			45	maison		1	0
999387747	M	34.8884	CO	QCDH	190999387747		0		Yes			5	Yes		Yes				yes		244145	26	21	Neg	Neg	Neg	Neg		Neg	Neg	Neg	Neg	Yes	Brevet des colleges	2014-07-02	1			0	0		34			43	RDC de maison		1	0
999386712	M	30.4778	CO	QMAH	190999386712		0		Yes			6	Yes		Yes				yes		225522	21	15	Neg	Neg	Neg	Pos	1000	Neg	Neg	Neg	Neg	Yes	Brevet des colleges	2014-03-18	2			0	0	28	35			45	Maison	40	0	0
999389517	M	51.9233	APP	QMAH	190999389517		0		Yes			2	Yes		Yes				yes		237959	8	6	Neg	Neg	Neg	Neg		Neg	Neg	Neg	Neg	Yes	CAP	2014-12-13	6			2	0	28	34			43	Maison		1	0
999388384	M	25.7933	PR	QMAH	190999388384		0		Yes			2	Yes		Yes				yes		233147	13	11	Neg	Neg	Neg	Pos	95.56	Neg	Neg	Neg	Neg	Yes	Brevet des colleges	2015-01-24	1			0	0	28	35			45	maison (soeur)	40	0	0
706157923	M	38.7324	CO	QCDH	190706157923		0		Yes			2	Yes		Yes				yes		228016	17	15	Neg	Neg	Neg	Neg		Neg	Neg	Neg	Neg	Yes	Brevet des colleges	2014-05-20	2	0		0		28	35		31/03/12	45	Maison familiale	40	1	0
999387146	M	18.6502	CO	QCDH	190999387146		0		Yes			3	Yes		Yes				yes		227294	15	12	Neg	Neg	Neg	Pos	1000	Neg	Neg	Neg	Neg	Yes	Brevet des colleges	2014-05-03	0			0	0	28	35			44	Appartement	40	0	0
999386272	M	48.8898	CO	QCDH	190999386272		0		Yes			3	Yes		Yes				yes		224218	19	16	Neg	Neg	Neg	Neg		Neg	Neg	Neg	Neg	Yes	Brevet des colleges	2014-10-13	0						34			43			0	0
999385983	M	36.5613	FINDET	QMAH	190999385983	DCD	0	74	Yes			4	Yes		Yes				yes		222411	20	16	Neg	Neg	Neg	Neg		Neg	Neg	Neg	Neg	Yes	Baccalaureat	2014-01-06	0	1				28	35			43		40	0	0
999385980	M	22.0287	CO	QCDH					Yes			4	Yes		Yes				yes		222412	20	16	Neg	Neg	Neg	Pos	1000	Neg	Neg	Neg	Neg	Yes	Brevet des colleges	2014-01-06	0					28	35					40	0	0
750724256	M	22.6612	FINDET	QCDH	190750724256	L	0		Yes			4	Yes		Yes				yes		249521	20	16	Neg	Neg	Neg	Pos	1000	Neg	Neg	Neg	Neg	Yes	Brevet des colleges	2015-07-30	0	0	2013-01-01	0		28	35		31/08/2012	45	Maison	40	1	0
999387648	M	45.7577	FINDET	QMAH	190999387648		0		Yes			4	Yes		Yes				yes		229912	20	16	Neg	Neg	Neg	Neg		Neg	Neg	Neg	Neg	Yes	CAP	2014-06-24	3			0	0	28	34			43	Maison	39	1	0
999387725	M	24.5092	PR	QMAH	190999387725		0		Yes			4	Yes		Yes				yes		230183	20	16	Neg	Neg	Neg	Neg		Neg	Neg	Neg	Neg	Yes	Brevet des colleges	2014-07-01	1			0	0		34			45	appartement		1	0
549351990	M	24.4107	FINDET	QCDH	190549351990		0		Yes			7	Yes		Yes				yes		225922	24	17	Neg	Neg	Neg	Neg		Neg	Neg	Neg	Neg	Yes	Brevet des colleges	2012-05-30	0	0	2012-12-27	0		28	35		30/04/2013	45	Appartement	40	0	0
999389211	M	22.1328	CO	QCDH	190999389211		0		Yes			2	Yes		Yes				yes		237038	13	11	Neg	Neg	Neg	Pos	1000	Neg	Neg	Neg	Neg	Yes	BEP	2014-11-22	1			1	0	28	34			45	Appartement mere		0	0
999385294	M	24.397	CO	QCDH	190999385294		0		Yes			2	Yes		Yes				yes		222508	16	14	Neg	Neg	Neg	Pos	1000	Neg	Neg	Neg	Neg	Yes	Brevet des colleges	2015-12-22	0			0	0	28	35			44	Maison	40	0	0
999389081	M	33.1335	PR	QMAH	190999389081		0		Yes			2	Yes		Yes				yes		236343	19	17	Neg	Neg	Neg	Pos	1000	Pos	Neg	Neg	Neg	Yes	Baccalaureat	2014-11-08	2			2	0	28	34			45	Maison mere		1	0
44037879	M	20.1752	CO	QMAH					Yes			3	Yes		Yes				yes		238798	7	4	Neg	Neg	Neg	Pos	49	Neg	Neg	Neg	Neg	Yes	Brevet des colleges	2015-01-03	0	0		0		28	34			45			0	0
999389690	M	28.501	CO	QMAH					Yes			3	Yes		Yes				yes		238799	7	4	Neg	Neg	Neg	Neg		Neg	Neg	Neg	Neg	Yes	Etudes superieures	2015-01-03	0			0	0	28	34			44	Appartement		0	0
999388382	M	22.1574	CO	QMAH	190999388382		0		Yes			3	Yes		Yes				yes		233142	14	11	Neg	Neg	Neg	Neg		Neg	Neg	Neg	Neg	Yes	Brevet des colleges	2014-09-08	2			0						45			0	0
999386115	M	46.1164	FINDET	QCDH	190999386115	L	0	314	Yes			3	Yes		Yes				yes		223084	22	19	Neg	Neg	Neg	Pos	1000	Neg	Neg	Neg	Neg	Yes	Brevet des colleges	2014-01-18	2			0	0	28	34			43	Appartement		1	0
999387713	M	30.2204	CO	QCDH	190999387713		0		Yes			6	Yes		Yes				yes		249165	23	17	Neg	Neg	Neg	Neg		Neg	Neg	Neg	Neg	Yes	Brevet des colleges	2015-02-25	0			0	0		34			45	maison		0	0
999388349	M	23.9316	FINDET	QCDH	190999388349		0		Yes			2	Yes		Yes				yes		232909	14	12	Neg	Neg	Neg	Neg		Neg	Neg	Neg	Neg	Yes	Bac professionnel	2014-09-05	2			2			34			43			1	0
999384826	M	21.1417	CO	QMAH	190999384826		0		Yes			2	Yes		Yes				yes		237800	14	12	Neg	Neg	Neg	Pos	43.58	Neg	Neg	Neg	Neg	Yes	Primaire	2014-12-05	0						34			45			1	0
999387755	M	32.8624	PR	QMAH	190999387755		0		Yes			2	Yes		Yes				yes		230452	23	21	Neg	Neg	Neg	Pos	279.8	Neg	Neg	Neg	Neg	Yes	Brevet des colleges	2014-07-03	3			3	0		35			43	maison	40	1	0
999389637	M	36.898	PR	QMAH	190999389637		0		Yes			3	Yes		Yes				yes		238302	7	4	Neg	Neg	Neg	Neg		Neg	Neg	Neg	Neg	Yes	Brevet des colleges	2014-12-27	2			0	0	28	35			43	Guetto		0	0
999389639	M	43.2005	PR	QMAH	190999389639		0		Yes			3	Yes		Yes				yes		238304	7	4	Neg	Neg	Neg	Neg		Neg	Neg	Neg	Neg	Yes	Sans diplôme	2014-12-27	2			2	0	28	34			43	Maison		1	0
999386679	F	19.1786	FINDET	QCDF	190999386679	L	0	206	Yes			3	Yes		Yes				yes		256947	15	12	Neg	Neg	Neg	Pos	498	Neg	Neg	Neg	Neg	Yes	Brevet des colleges	2014-03-15	0			0	0	28	34			45	Appartement		0	0
159583509	M	34.5763	CO	QMAH					Yes			3	Yes		Yes				yes		227429	17	14	Neg	Neg	Neg	Neg		Neg	Neg	Neg	Neg	Yes	Baccalaureat	2014-05-09	0	0	2015-05-09	0		28	34			45	"chez sa mere chez lui"	41	0	0
999387885	M	69.1307	PR	QMAH	190999387885		0		Yes			3	Yes		Yes				yes		244461	18	15	Neg	Neg	Neg	Pos	812.4	Neg	Pos	Pos	Neg	Yes	Brevet des colleges	2014-07-16	2			0	0		34			43	maison		0	0
547558248	M	61.7002	DPV	QMAH	190547558248		0		Yes			3	Yes		Yes				yes		238866	21	18	Neg	Neg	Neg	Pos	48.8	Neg	Neg	Neg	Neg	Yes	Baccalaureat	2014-12-26	3	0	2013-10-09	0		28	35			43	Appartement	41	1	0
999386015	M	55.0746	PR	QMAH	190999386015		0		Yes			3	Yes		Yes				yes		231797	24	21	Neg	Neg	Neg	Neg		Neg	Neg	Neg	Neg	Yes	Primaire	2014-01-09	7			0	0	28	35			43	Appartement	40	0	0
999389010	M	25.5387	APP	QMAH	190999389010		0		Yes			3	Yes		Yes				yes		244932	24	21	Neg	Neg	Neg	Pos	31.82	Neg	Neg	Neg	Neg	Yes	Primaire	2014-11-13	0						35			45		39	1	0
229316354	F	33.2293	CO	QMAF					Yes			5	Yes		Yes				yes			21	16	Neg	Neg	Neg	Pos	1000	Neg	Neg	Pos	Pos	Yes
999386587	M	25.2539	FINDET	QCDH	190999386587		0		Yes			6	Yes		Yes				yes		225004	19	13	Neg	Neg	Neg	Neg		Neg	Neg	Neg	Neg	Yes	Brevet des colleges	2014-03-06	3			3	0	28	34			45	Maison pere		0	0
999386583	M	29.6509	FINDET	QCDH	190999386583	L	0	299	Yes			6	Yes		Yes				yes		225303	20	14	Neg	Neg	Neg	Neg		Neg	Neg	Neg	Neg	Yes	Illettre	2014-03-06	1			1	0	28	34			45	Maison pere		0	0
999388329	M	18.6502	FINDET	QMAH	190999388329		0		Yes			21	Yes		Yes				yes		232906	34	13	Neg	Neg	Neg	Neg		Neg	Neg	Neg	Neg	Yes	Brevet des colleges	2014-09-03	0			0			34			45	chez sa mere	41	0	0
999388865	M	46.6502	FINDET	QMAH	190999388865	L	0	62	Yes			1	Yes		Yes				yes		235259	13	12	Neg	Neg	Neg	Neg		Neg	Neg	Neg	Neg	Yes	Baccalaureat	2014-10-18	2			2	0	28	34			43	Appartement		1	0
999389619	M	48.2875	CO	QCDH	190999389619		0		Yes			2	Yes		Yes				yes		238305	8	6	Neg	Neg	Neg	Neg		Neg	Neg	Neg	Neg	Yes	Brevet des colleges	2014-12-24	7			3	0		34			43		39	1	0
999384886	M	19.6797	CO	QCDH					Yes			2	Yes		Yes				yes			9	7	Neg	Neg	Neg	Neg		Neg	Neg	Neg	Neg	Yes
999388396	M	25.2238	FINDET	QCDH	190999388396		0		Yes			2	Yes		Yes				yes		233137	17	15	Neg	Neg	Neg	Neg		Neg	Neg	Neg	Neg	Yes	BEP	2014-09-09	0			0	0		35			45		41	1	0
999388820	M	26.6585	CO	QCDH	190999388820		0		Yes			2	Yes		Yes				yes		235354	17	15	Neg	Neg	Neg	Pos	11.54	Neg	Neg	Neg	Neg	Yes	Brevet des colleges	2014-10-15	5			0	0		34			44		39	0	0
999387616	M	27.614	PR	QMAH	190999387616		0		Yes			2	Yes		Yes				yes		229886	19	17	Neg	Neg	Neg	Pos	1000	Neg	Neg	Pos	Pos	Yes	CAP	2014-06-21	0			0	0	28	34			45	Maison		1	0
694635927	M	18.0972	CO	QCDH	190694635927		0		Yes			2	Yes		Yes				yes		224215	20	18	Neg	Neg	Neg	Neg		Neg	Neg	Neg	Neg	Yes	Brevet des colleges	2014-05-15	0	0	2013-10-11	0		28	34			45	Appartement	41	0	0
999389263	M	26.8172	APP	QCDH	190999389263		0		Yes			2	Yes		Yes				yes		237807	21	19	Neg	Neg	Neg	Pos	86.95	Neg	Neg	Neg	Neg	Yes	Brevet des colleges	2014-11-27	1			1	0	28	35			43	appartement		1	0
999387305	F	34.4175	FINDET	QCDF	190999387305	L	0	214	Yes			3	Yes		Yes				yes		256489	19	16	Neg	Neg	Neg	Neg		Neg	Neg	Neg	Neg	Yes	Primaire	2014-05-20	8			1	0	28	34			44	Maison		0	0
999388886	M	54.7543	FINDET	QMAH	190999388886	L	0	73	Yes			4	Yes		Yes				yes		235348	18	14	Neg	Neg	Neg	Pos	1000	Pos	Neg	Neg	Neg	Yes	Brevet des colleges	2014-10-21	1			0	0	28	34			43	sur bateau		1	0
999388036	M	25.065	CO	QCDH	190999388036		0		Yes			6	Yes		Yes				yes		231667	26	20	Neg	Neg	Neg	Neg		Neg	Neg	Pos	Pos	Yes	Brevet des colleges	2014-12-03	2			0	0		34			45	maison		1	0
999386169	M	27.77	FINDET	QMAH	190999386169		0		Yes			8	Yes		Yes				yes		223482	27	19	Neg	Neg	Neg	Pos	1000	Neg	Neg	Neg	Neg	Yes	BEP	2014-03-06	0									45			0	0
999386167	M	21.8836	FINDET	QMAH	190999386167	L	0	174	Yes			9	Yes		Yes				yes		223485	28	19	Neg	Neg	Neg	Pos	1000	Neg	Neg	Neg	Neg	Yes	Brevet des colleges	2014-01-24	1			1						43			0	0
999386166	M	34.4668	PR	QMAH	190999386166		0		Yes			9	Yes		Yes				yes		223484	28	19	Neg	Neg	Neg	Neg		Neg	Neg	Neg	Neg	Yes	Brevet des colleges	2014-10-02	2			2						43			1	0
999388184	M	24.9665	PR	QMAH	190999388184		0		Yes			18	Yes		Yes				yes		231515	23	5	Neg	Neg	Neg	Neg		Neg	Neg	Neg	Neg	Yes	Brevet des colleges	2014-08-14	0			0	0		35			46		41	0	0
999386925	M	35.0883	CO	QMAH	190999386925		0		Yes			1	Yes		Yes				yes		226319	14	13	Neg	Neg	Neg	Pos	1000	Neg	Neg	Neg	Neg	Yes	Bac professionnel	2014-12-10	1	1		0		28	34			45		41	1	0
999386932	M	18.9706	CO	QCDH	190999386932		0		Yes			2	Yes		Yes				yes		226320	15	13	Neg	Neg	Neg	Pos	1000	Neg	Neg	Neg	Neg	Yes	Brevet des colleges	2014-10-13	0					28	35			45		40	0	0
999389245	M	25.0322	CO	QMAH	190999389245		0		Yes			2	Yes		Yes				yes		237799	23	21	Neg	Neg	Neg	Neg		Neg	Neg	Neg	Neg	Yes	Brevet des colleges	2014-11-26	2			0	0		34			44		41	1	0
999387552	M	22.6858	CO	QCDH	190999387552		0		Yes			2	Yes		Yes				yes		229876	24	22	Neg	Neg	Neg	Pos	234.2	Neg	Neg	Neg	Neg	Yes	BEP	2014-12-23	0						34			45			1	0
999388815	M	36.4216	CO	QCDH	190999388815		0		Yes			3	Yes		Yes				yes		256512	17	14	Neg	Neg	Neg	Pos	1000	Neg	Neg	Neg	Neg	Yes	Illettre	2014-10-14	2			1		28	34			44	Maison conjointe		1	0
906669080	M	20.5065	CO	QCDH	190906669080		0		Yes			3	Yes		Yes				yes		222726	24	21	Neg	Neg	Neg	Pos	12	Neg	Neg	Neg	Neg	Yes	Brevet des colleges	2012-08-02	0	0	2013-02-27	0		28	35			45	maison	40	1	0
999388337	F	18.1602	PR	QMAF	190999388337		0		Yes			4	Yes		Yes				yes		249000	20	16	Neg	Neg	Neg	Neg		Neg	Neg	Neg	Neg	Yes	Brevet des colleges	2014-09-03	1			1			35			45	maison de sa mere	40	0	0
64458192	M	23.0445	CO	QCDH	190064458192		0		Yes			4	Yes		Yes				yes		225007	32	28	Neg	Neg	Neg	Pos	759	Neg	Neg	Neg	Neg	Yes	Primaire	2014-12-11	0	0	2013-10-17	0		28	34		31/05/2013	44	Appartement	41	0	0
418499172	M	23.4716	CO	QMAH	190418499172		0		Yes			5	Yes		Yes				yes		237037	12	7	Neg	Neg	Neg	Pos	505	Neg	Neg	Neg	Neg	Yes	Brevet des colleges	2014-11-26	0	0	2012-08-07	0		28	34	caisse de securite sociale du FRANCOIS		43		41	0	0
663616359	M	39.3046	CO	QMAH	190663616359	TRF	0	60	Yes			21	Yes		Yes				yes		256469	41	20	Neg	Neg	Neg	Pos	480	Neg	Neg	Neg	Neg	Yes	Primaire	2014-05-30	0	0	2012-11-17	0		28	34			43	maison		0	0
999388217	M	67.4004	PR	QMAH	190999388217		0		Yes			22	Yes		Yes				yes		232587	41	19	Neg	Neg	Neg	Neg		Neg	Neg	Neg	Neg	Yes	Etudes superieures	2014-08-21	2						35			45	maison maternelle	39	0	0
999386437	M	19.8905	PR	QMAH	190999386437		0		Yes			2	Yes		Yes				yes		245873	11	9	Neg	Neg	Neg	Pos	1000	Neg	Neg	Neg	Neg	Yes	CAP	2014-02-19	0					28	35			45		40	0	0
999386915	M	15.3812	FINDET	QMAMH	190999386915	L	0	193	Yes			2	Yes		Yes				yes		240364	16	14	Neg	Neg	Neg	Pos	13.17	Neg	Neg	Neg	Neg	Yes	Brevet des colleges	2014-04-03	0			0	0	28	35			45	Maison	40	0	0
999387675	M	47.9151	PR	QMAH	190999387675		0		Yes			2	Yes		Yes				yes		230139	22	20	Neg	Neg	Neg	Neg		Neg	Neg	Neg	Neg	Yes	Brevet des colleges	2014-06-26	6			0	0		34			45	maison	41	1	0
999386914	M	42.5079	FINDET	QMAH	190999386914	L	0	47	Yes			3	Yes		Yes				yes		226315	16	13	Neg	Neg	Neg	Neg		Neg	Neg	Neg	Neg	Yes	Primaire	2014-04-03	0			0	0	28	35			45	Maison	40	0	0
863567531	M	20.5613	FINDET	QCDH					Yes			3	Yes		Yes				yes		225001	19	16	Neg	Neg	Neg	Pos	1000	Neg	Neg	Neg	Neg	Yes	Brevet des colleges	2014-03-03	1	0	2013-09-20	0		28	35			45	maison	40	0	0
999387633	M	38.4531	PR	QMAH	190999387633		0		Yes			3	Yes		Yes				yes		229881	19	16	Neg	Neg	Neg	Neg		Neg	Neg	Neg	Neg	Yes	Brevet des colleges	2014-06-23	6			3	0		34			43		41	1	0
999384734	M	21.4319	FINDET	QCDH		L		129	Yes			3	Yes		Yes				yes		224852	20	17	Neg	Neg	Neg	Neg		Neg	Neg	Neg	Neg	Yes	Baccalaureat	2014-11-08	0		2013-11-29	0	0	28	34			45	Maison		0	0
999386484	M	26.1109	FINDET	QMAH	190999386484		0		Yes			4	Yes		Yes				yes		224616	20	16	Neg	Neg	Neg	Neg		Neg	Neg	Neg	Neg	Yes	Bac professionnel	2014-02-24	0					33	34		DPA	43		39	1	0
999386482	M	38.4942	CO	QCDH	190999386482		0		Yes			4	Yes		Yes				yes		224849	22	18	Neg	Neg	Neg	Pos	1000	Neg	Neg	Neg	Neg	Yes	CAP	2014-02-24	0					28	35			43		40	0	0
999386489	M	26.9021	FINDET	QCDH	190999386489	L	0	273	Yes			5	Yes		Yes				yes		224617	21	16	Neg	Neg	Neg	Pos	1000	Neg	Neg	Neg	Neg	Yes	CAP	2014-02-24	0					28	34			43		39	0	0
999386488	M	24.0055	CO	QCDH	190999386488		0		Yes			5	Yes		Yes				yes		244416	21	16	Neg	Neg	Neg	Neg		Neg	Neg	Pos	Pos	Yes	CAP	2014-02-24	3			1		28	34			45		39	1	0
999388475	M	24.4682	CO	QCDH	190999388475		0		Yes			7	Yes		Yes				yes		233226	16	9	Neg	Neg	Neg	Pos	1000	Neg	Neg	Neg	Neg	Yes	CAP	2014-09-16	0			0	0		35			45	soeur	41	0	0
999386809	M	19.9973	CO	QMAH	190999386809		0		Yes			7	Yes		Yes				yes		227297	23	16	Neg	Neg	Neg	Pos	1000	Neg	Neg	Neg	Neg	Yes	CAP	2014-06-03	0			0	0	28	34						0	0
999388720	M	59.2854	PRV	QMAH	190999388720		0		Yes			4	Yes		Yes				yes		256129	19	15	Neg	Neg	Neg	Neg		Neg	Neg	Neg	Neg	Yes	Etudes superieures	2014-10-07	0			0	0		35			43		40	1	0
999388455	M	29.4401	PR	QMAH	190999388455		0		Yes			2	Yes		Yes				yes		233316	14	12	Neg	Neg	Neg	Pos	1000	Neg	Neg	Neg	Neg	Yes	Etudes superieures	2014-09-13	1			1	0	28	34			45	Maison mere		0	0
298395694	M	23.0773	CO	QCDH	190298395694		0		Yes			2	Yes		Yes				yes		235355	15	13	Neg	Neg	Neg	Neg		Neg	Neg	Neg	Neg	Yes	Primaire	2014-10-17	1	0	2013-07-07	0		28	35		31/08/2013	44		40	1	0
999388868	M	23.6167	CO	QCDH	190999388868		0		Yes			2	Yes		Yes				yes		235353	15	13	Neg	Neg	Neg	Neg		Neg	Neg	Neg	Neg	Yes	Brevet des colleges	2014-10-18	1			1	0	28	34			45	Maison		1	0
999384886	M	18.82	FINDET	QMAH		L		126	Yes			2	Yes		Yes				yes		238115	20	18	Neg	Neg	Neg	Neg		Neg	Neg	Neg	Neg	Yes	Brevet des colleges	2014-12-19	0			0	0	28	35			45	Appartement	40	0	0
999386342	M	40.0876	CO	QCDH	190999386342		0		Yes			2	Yes		Yes				yes		224652	20	18	Neg	Neg	Neg	Neg		Neg	Neg	Neg	Neg	Yes	Brevet des colleges	2014-02-08	6			3	0	28	34			45	Maison mere		0	0
999388286	M	24.5257	CO	QCDH	190999388286		0		Yes			2	Yes		Yes				yes		232907	20	18	Neg	Neg	Neg	Neg		Neg	Neg	Neg	Neg	Yes	Bac professionnel	2014-08-29	0						35			44	chez sa copine	40	1	0
999388109	M	66.4695	PR	QMAH	190999388109		0		Yes			2	Yes		Yes				yes		232179	27	25	Neg	Neg	Neg	Neg		Neg	Neg	Neg	Neg	Yes	Etudes superieures	2014-08-08	3			0			34			43	bateau		0	0
999386273	M	60.6051	CO	QCDH	190999386273		0		Yes			3	Yes		Yes				yes		224535	20	17	Neg	Neg	Neg	Neg		Neg	Neg	Neg	Neg	Yes	Primaire	2014-10-23	2			0			34			43			0	0
999388807	M	58.3518	FINDET	QCDH					Yes			4	Yes		Yes				yes			14	10	Neg	Neg	Neg	Neg		Neg	Neg	Neg	Neg	Yes
999389035	M	21.9603	CO	QCDH	190999389035		0		Yes			4	Yes		Yes				yes		236217	20	16	Neg	Neg	Neg	Neg		Neg	Neg	Neg	Neg	Yes	Baccalaureat	2014-11-04	2			2	0	28	34			45	Appartement		1	0
999386563	M	37.1691	FINDET	QCDH	190999386563	L	0	243	Yes			4	Yes		Yes				yes		225005	22	18	Neg	Neg	Neg	Neg		Neg	Neg	Neg	Neg	Yes	Brevet des colleges	2014-03-01	4			0	0	28	34			45	Appartement mere		1	0
999387527	M	41.2375	CO	QCDH	190999387527		0		Yes			7	Yes		Yes				yes		240341	19	12	Neg	Neg	Neg	Neg		Neg	Neg	Neg	Neg	Yes	Brevet des colleges	2014-06-13	3			0						46			1	0
999389583	M	43.0308	PR	QMAH	190999389583		0		Yes			2	Yes		Yes				yes		248687	7	5	Neg	Neg	Neg	Neg		Neg	Neg	Neg	Neg	Yes	Baccalaureat	2014-12-19	2			0	0		34			43		39	1	0
626577258	M	17.9685	FINDET	QCDH		L		87	Yes			2	Yes		Yes				yes		236066	16	14	Neg	Neg	Neg	Pos	82.66	Neg	Neg	Neg	Neg	Yes	Brevet des colleges	2012-12-13	0	0		0		28	35			45	Appartement		0	0
345877350	M	22.8638	CO	QMAH	190345877350		0		Yes			2	Yes		Yes				yes		236062	27	25	Neg	Neg	Neg	Pos	472.6	Neg	Neg	Neg	Neg	Yes	Primaire	2014-10-24	0	0		0	2	28	34			48			0	0
626577258	M	18.6804	PR	QMAH					Yes			2	Yes		Yes				yes			27	25	Neg	Neg	Neg	Pos	1000	Neg	Neg	Neg	Neg	Yes
999386259	M	54.4942	CO	QMAH					Yes			5	Yes		Yes				yes		224500	22	17	Neg	Neg	Pos	Neg		Pos	Neg	Neg	Neg	Yes	BEP	2015-03-25	2			2	0	28	34			43	Maison		0	0
999387625	M	60.4764	FINDET	QMAH	190999387625		0		Yes			8	Yes		Yes				yes		239464	20	12	Neg	Neg	Neg	Neg		Neg	Neg	Neg	Neg	Yes	CAP	2014-06-23	4			0	0	28	34			43		39	0	0
999388787	M	46.642	FINDET	QMAH	190999388787		0		Yes			2	Yes		Yes				yes		234829	15	13	Neg	Neg	Neg	Neg		Neg	Neg	Neg	Neg	Yes	Brevet des colleges	2014-10-11	3			2	0	28	34			43	Maison		1	0
999388866	M	48.4134	CO	QCDH	190999388866		0		Yes			2	Yes		Yes				yes		235352	15	13	Neg	Neg	Neg	Neg		Neg	Neg	Neg	Neg	Yes	Brevet des colleges	2014-10-18	0			0	0	28	34			45	Maison avec mere		1	0
999387871	M	42.1164	CO	QCDH	190999387871		0		Yes			2	Yes		Yes				yes		230760	16	14	Neg	Neg	Neg	Pos	1000	Neg	Neg	Neg	Neg	Yes	Primaire	2014-07-16	2			2	0		35			43	maison		1	0
999385598	M	29.7769	FINDET	QCDH	190999385598		0		Yes			2	Yes		Yes				yes		246185	18	16	Neg	Neg	Neg	Pos	1000	Neg	Neg	Neg	Neg	Yes	Brevet des colleges	2014-09-24	0			0	0	28	34			45	Maison		0	0
999389472	M	19.9233	PR	QMAH	190999389472		0		Yes			2	Yes		Yes				yes		238112	20	18	Neg	Neg	Neg	Neg		Neg	Neg	Neg	Neg	Yes	Brevet des colleges	2014-12-11	0			0	0	28	35			45	Appartement		0	0
999389008	M	30.6886	CO	QMAH	190999389008		0		Yes			2	Yes		Yes				yes		236219	23	21	Neg	Neg	Neg	Pos	524.6	Neg	Neg	Neg	Neg	Yes	Brevet des colleges	2014-10-31	0									45			0	0
999388367	M	17.8782	PR	QMAH	190999388367		0		Yes			2	Yes		Yes				yes		233667	28	26	Neg	Neg	Neg	Pos	1000	Neg	Neg	Neg	Neg	Yes	Brevet des colleges	2014-09-06	0			0	0	28	35			45	Appartement	40	0	0
	M	31.0773	PR	QMAH					Yes			4	Yes		Yes				yes			25	21	Neg	Neg	Neg	Pos	1000	Neg	Neg	Neg	Neg	Yes
999387568	M	56.4572	APP	QMAH					Yes			1	Yes		Yes				yes		241185	10	9	Neg	Neg	Neg	Neg		Neg	Neg	Neg	Neg	Yes	Brevet des colleges	2014-07-24	1			0	0	28	35			45		40	0	0
999387244	M	24.6461	FINDET	QCDH		L		231	Yes			2	Yes		Yes				yes		239477	16	14	Neg	Neg	Neg	Pos	1000	Neg	Neg	Neg	Neg	Yes	Brevet des colleges	2015-02-04	1		2015-05-11	1	0		35		CMU-C PLACE D'ARMES	45			0	0
999388818	M	23.2279	CO	QCDH	190999388818		0		Yes			2	Yes		Yes				yes		235272	17	15	Neg	Neg	Neg	Neg		Neg	Neg	Neg	Neg	Yes	Brevet des colleges	2014-10-15	0			0	0		34			45		41	0	0
999387364	F	29.024	FINDET	QMAF					Yes			3	Yes		Yes				yes		256494	23	20	Neg	Neg	Neg	Pos	1000	Neg	Neg	Neg	Neg	Yes	Baccalaureat	2014-05-27	0			0	0		35				SDF		0	0
692165553	M	29.525	FINDET	QCDH	190692165553	L	0	294	Yes			4	Yes		Yes				yes		256470	24	20	Neg	Neg	Neg	Pos	121.8	Neg	Neg	Neg	Neg	Yes	Brevet des colleges	2014-01-31	0	0		0		28	35			45	apprt	40	0	0
999389473	M	28.0301	CO	QCDH	190999389473		0		Yes			2	Yes		Yes				yes		238110	14	12	Neg	Neg	Neg	Neg		Neg	Neg	Neg	Neg	Yes	CAP	2014-12-11	0			0	0	28	34			43	maison colocataire		0	0
999388691	M	22.7844	CO	QCDH	190999388691		0		Yes			5	Yes		Yes				yes		234637	20	15	Neg	Neg	Neg	Pos	1000	Neg	Neg	Neg	Neg	Yes	BEP	2014-10-06	1			0	0		35			45		41	0	0
999389189	M	18.5544	CO	QCDH	190999389189		0		Yes			5	Yes		Yes				yes		237806	32	27	Neg	Neg	Neg	Pos	823.8	Neg	Neg	Neg	Neg	Yes	Brevet des colleges	2014-11-19	1			0	0		35			45		41	1	0
91543079	M	53.7248	FINDET	QCDH	190091543079		0		Yes			5	Yes		Yes				yes		231834	36	31	Neg	Neg	Neg	Pos	1000	Neg	Neg	Neg	Neg	Yes	Primaire	2014-07-28	1	0	2013-10-17	0		28	34				SDF		0	0
999386585	M	31.1376	FINDET	QCDH	190999386585		0		Yes			6	Yes		Yes				yes		243701	20	14	Neg	Neg	Neg	Neg		Neg	Neg	Neg	Neg	Yes	Brevet des colleges	2014-03-06	1			1	0	28	34			45	Maison Mere		0	0
999386230	M	22.809	PR	QMAH	190999386230		0		Yes			6	Yes		Yes				yes		223477	21	15	Neg	Neg	Neg	Neg		Neg	Neg	Neg	Neg	Yes	Brevet des colleges	2014-01-30	0			0	0	28	34			44	Maiosn de Gd mere		0	0
999386235	M	29.2101	PR	QMAH	190999386235		0		Yes			6	Yes		Yes				yes		223608	21	15	Neg	Neg	Neg	Neg		Neg	Neg	Neg	Neg	Yes	Brevet des colleges	2014-01-30	1			1	0	28	34			45	Maison		0	0
583001137	M	37.0048	FINDET	QMAH					Yes			15	Yes		Yes				yes		227424	27	12	Neg	Neg	Neg	Neg		Neg	Neg	Neg	Neg	Yes	Brevet des colleges	2014-08-26	5	0	2012-07-24	0		28	34			43			1	0
999389009	M	18.8008	FINDET	QMAH	190999389009	L	0	48	Yes			3	Yes		Yes				yes		236063	22	19	Neg	Neg	Neg	Pos	57.27	Neg	Neg	Neg	Neg	Yes	Brevet des colleges	2014-10-31	0									45			0	0
120963693	M	59.8741	CO	QMAH					Yes			4	Yes		Yes				yes		253479	34	30	Neg	Neg	Neg	Pos	120.6	Neg	Neg	Pos	Pos	Yes	Primaire	2014-09-02	14	0	2015-05-12	0	1	28	34			43			0	0
999386995	M	26.4887	FINDET	QCDH	190999386995	L	0	141	Yes			5	Yes		Yes				yes		226323	14	9	Neg	Neg	Neg	Neg		Neg	Neg	Neg	Neg	Yes	Brevet des colleges	2014-04-14	3			3						43			0	0
999388652	M	26.4914	PR	QMAH	190999388652		0		Yes			8	Yes		Yes				yes		249164	22	14	Neg	Neg	Neg	Pos	1000	Neg	Neg	Neg	Neg	Yes	Brevet des colleges	2014-10-02	0			0	0	28	34			45	Maison		0	0
999388033	M	56.4435	FINDET	QCDH	190999388033		0		Yes			2	Yes		Yes				yes		243660	9	7	Neg	Neg	Neg	Neg		Neg	Neg	Neg	Neg	Yes	Primaire	2014-07-30	2			2	0		34			43	maison	39	1	0
999388031	M	23.781	FINDET	QCDH	190999388031		0		Yes			2	Yes		Yes				yes		231158	10	8	Neg	Neg	Neg	Neg		Neg	Neg	Neg	Neg	Yes	Bac professionnel	2014-07-30	1			0			34			45	appart		1	0
999387025	M	39.1239	FINDET	QCDH		evasion	18/05/2014 retour evasion	31	Yes			2	Yes		Yes				yes		227295	30	28	Neg	Neg	Neg	Pos	1000	Neg	Neg	Neg	Neg	Yes	Brevet des colleges	2014-05-31	3		2015-05-11	3	0	28	35		31/03/2015	45	Maison	40	0	0
272777796	M	34.2943	CO	QCDH	190272777796		0		Yes			3	Yes		Yes				yes		230184	22	19	Neg	Neg	Neg	Neg		Neg	Neg	Neg	Neg	Yes	Brevet des colleges	2013-11-09	0	0		0		28	34			45	Chez Grand Parents		0	0
999388325	F	16.0055	PR	QMAMF	190999388325		0		Yes			3	Yes		Yes				yes		232180	5	2	Neg	Neg	Neg	Neg		Neg	Neg	Neg	Neg	Yes	Brevet des colleges	2014-09-02	0			0			35			45	parents	41	0	0
999384603	M	22.1246	CO	QCDH					Yes			4	Yes		Yes				yes		237190	14	10	Neg	Neg	Neg	Pos	1000	Neg	Neg	Neg	Neg	Yes	Brevet des colleges	2014-11-25	1			1		28	35			43	maison		0	0
272957802	M	24.627	FINDET	QMAH	190272957802	TRF	0	59	Yes			4	Yes		Yes				yes		234832	20	16	Neg	Neg	Neg	Pos	71.11	Neg	Neg	Neg	Neg	Yes	Brevet des colleges	2013-04-03	0	0	2013-10-09	0		28	35		31/10/2013	45	Maison pere	40	0	0
510291696	M	20.6598	FINDET	QCDH	190510291696	L	0	253	Yes			2	Yes		Yes				yes		257672	12	10	Neg	Neg	Neg	Pos	29	Neg	Neg	Neg	Neg	Yes	Brevet des colleges	2014-02-14	1	0	2013-02-27	0		28	35			45	Appartement	41	0	0
999386449	M	34.7707	CO	QCDH	190999386449		0		Yes			2	Yes		Yes				yes		257448	17	15	Neg	Neg	Neg	Pos	1000	Neg	Neg	Neg	Neg	Yes	Brevet des colleges	2014-02-20	1			1	0	28	34			44	Appartement		0	0
999387617	M	27.9343	FINDET	QMAH	190999387617	L	0	138	Yes			2	Yes		Yes				yes		229883	20	18	Neg	Neg	Neg	Neg		Neg	Neg	Neg	Neg	Yes	Baccalaureat	2014-06-21	0			0	0	28	35			45	Appartement		0	0
364039004	M	26.0397	CO	QCDH	190364039004		0		Yes			3	Yes		Yes				yes		231153	21	18	Neg	Neg	Neg	Pos	1000	Neg	Neg	Neg	Neg	Yes	Brevet des colleges	2014-07-18	3	0	2012-08-27	3		28	35			45	maison individuelle	40	1	0
999387998	F	23.3073	FINDET	QCDH	190999387998		0		Yes			4	Yes		Yes				yes		231160	13	9	Neg	Neg	Neg	Neg		Neg	Neg	Neg	Neg	Yes	Brevet des colleges	2014-07-28	0			0						45			0	0
999388863	M	25.5469	PR	QMAH	190999388863		0		Yes			2	Yes		Yes				yes		244644	13	11	Neg	Neg	Neg	Neg		Neg	Neg	Neg	Neg	Yes	CAP	2014-10-17	0			0	0		34			45		41	0	0
349331081	M	43.9699	FINDET	QCDH	190349331081		0		Yes			2	Yes		Yes				yes		225920	15	13	Neg	Neg	Neg	Pos	388	Neg	Neg	Neg	Neg	Yes	Primaire	2014-04-03	1	0	2013-06-04	0	1	28	35		30/04/2013	44	Chez sa mere.	40	0	0
999388609	M	49.0486	PR	QMAH	190999388609		0		Yes			2	Yes		Yes				yes		234238	19	17	Neg	Neg	Neg	Pos	1000	Neg	Neg	Neg	Neg	Yes	Brevet des colleges	2014-09-27	2			0	0	28	34			45	Maison		0	0
999388766	F	22.4093	FINDET	QMAF	190999388766		0		Yes			6	Yes		Yes				yes		234833	20	14	Neg	Neg	Neg	Pos	1000	Neg	Neg	Neg	Neg	Yes	Etudes superieures	2014-10-09	0			0	0	28	34			43	Appartement		0	0
999388027	M	20.8597	CO	QCDH	190999388027		0		Yes			6	Yes		Yes				yes		231517	25	19	Neg	Neg	Neg	Neg		Neg	Neg	Neg	Neg	Yes	Bac professionnel	2014-07-30	0			0	0		35			45	maison		0	0
999386343	M	26.642	FINDET	QMAH		TRF		157	Yes			15	Yes		Yes				yes		234644	33	18	Neg	Neg	Neg	Pos	1000	Neg	Neg	Neg	Neg	Yes	CAP	2014-10-10	2			0	0	28	35			43	Appartement	40	1	0
999386866	M	72.3915	FINDET	QMAH	190999386866	L	0	221	Yes			1	Yes		Yes				yes		256483	19	18	Neg	Neg	Neg	Neg		Neg	Neg	Neg	Neg	Yes	Etudes superieures	2014-03-28	2			1		28	34			43		39	0	0
999387615	M	34.3053	FINDET	QMAH	190999387615		0		Yes			2	Yes		Yes				yes		229120	4	2	Neg	Neg	Neg	Neg		Neg	Neg	Neg	Neg	Yes	BEP	2014-12-11	2			0	0	28	34			43	Maison		1	0
356853664	M	24.4079	CO	QCDH	190356853664		0		Yes			2	Yes		Yes				yes		237040	9	7	Neg	Neg	Neg	Pos	155.6	Neg	Neg	Neg	Neg	Yes	Brevet des colleges	2014-11-27	1	0		0	3	28	35			45	Appartement Mere	39	0	0
999386174	M	34.1136	CO	QCDH	190999386174		0		Yes			2	Yes		Yes				yes		223478	22	20	Neg	Neg	Neg	Pos	32.62	Neg	Neg	Neg	Neg	Yes	Baccalaureat	2014-01-24	6			6						43			0	0
796749294	M	17.5168	CO	QMAH	190796749294		0		Yes			2	Yes		Yes				yes		236065	27	25	Neg	Neg	Neg	Neg		Neg	Neg	Neg	Neg	Yes	Brevet des colleges	2014-10-25	0	0		0		28	34			45	maison mere		0	0
999388631	M	29.295	PR	QMAH	190999388631		0		Yes			4	Yes		Yes				yes		234636	19	15	Neg	Neg	Neg	Pos	1000	Neg	Neg	Neg	Neg	Yes	BEP	2014-09-30	2			2	0		34			43		39	1	0
999386236	M	36.6817	FINDET	QMAH	190999386236	TRF	0	304	Yes			4	Yes		Yes				yes		224648	22	18	Neg	Neg	Neg	Neg		Neg	Neg	Neg	Neg	Yes	BEP	2014-10-23	0									43			1	0
999384481	M	17.1335	FINDET	QMAMH	190999384481	TRF	0	85	Yes			7	Yes		Yes				yes		241305	37	30	Neg	Neg	Neg	Pos	70.1	Neg	Neg	Neg	Neg	Yes	Brevet des colleges	2015-02-14	0			0		28	35			44	Appartement	40	0	0
999387632	M	19.2882	PR	QMAH	190999387632		0		Yes			1	Yes		Yes				yes		229697	5	4	Neg	Neg	Neg	Pos	927.4	Neg	Neg	Neg	Neg	Yes	CAP	2014-06-23	0			0	0		34			45			0	0
999386343	M	27.3457	CO	QMAH					Yes			2	Yes		Yes				yes			9	7	Neg	Neg	Neg	Pos	1000	Neg	Neg	Neg	Neg	Yes
999388037	M	18.5708	FINDET	QMAH		TRF		136	Yes			2	Yes		Yes				yes		231512	21	19	Neg	Neg	Neg	Pos	1000	Neg	Neg	Neg	Neg	Yes	Brevet des colleges	2014-07-31	0			0	0		35			45	maison	41	0	0
999387370	M	55.4798	FINDET	QCDH	190999387370		0		Yes			2	Yes		Yes				yes		228835	23	21	Neg	Neg	Neg	Pos	64.2	Pos	Neg	Neg	Neg	Yes	Brevet des colleges	2014-10-29	6		2015-05-12	7	0	28	34			43			0	0
999388948	M	61.6263	PR	QMAH	190999388948		0		Yes			2	Yes		Yes				yes		236067	28	26	Neg	Neg	Neg	Neg		Neg	Neg	Neg	Neg	Yes	Brevet des colleges	2014-10-24	3			0	0		35			43		40	0	0
67769349	M	39.0773	FINDET	QCDH	190067769349		0		Yes			2	Yes		Yes				yes		232600	38	36	Neg	Neg	Neg	Pos	1000	Neg	Neg	Neg	Neg	Yes	Brevet des colleges	2014-08-06	0	0		0	1		35			48		41	0	0
999387997	M	47.0363	FINDET	QCDH	190999387997		0		Yes			4	Yes		Yes				yes		256507	14	10	Neg	Neg	Neg	Pos	1000	Pos	Neg	Pos	Neg	Yes	Primaire	2014-09-15	2			0			34			45			0	0
999385108	M	31.9589	CO	QCDH	190999385108		0		Yes			4	Yes		Yes				yes		234646	18	14	Neg	Neg	Neg	Pos	1000	Neg	Neg	Neg	Neg	Yes	Brevet des colleges	2014-10-07	0			0	0	28	34			48			1	0
999387362	F	30.1629	FINDET	QMAF	190999387362	L	0	64	Yes			6	Yes		Yes				yes			20	14	Neg	Neg	Neg	Neg		Neg	Neg	Neg	Neg	Yes	BEP	2014-05-27	3			1	0	28	35			45		40	0	0
999387121	M	63.6304	CO	QCDH	190999387121		0		Yes			8	Yes		Yes				yes		227293	22	14	Neg	Neg	Neg	Pos	1000	Pos	Neg	Neg	Neg	Yes	Primaire	2014-06-20	8			0			34			44			0	0
999387131	M	44.1424	FINDET	QCDH	190999387131	L	0	173	Yes			8	Yes		Yes				yes		227403	26	18	Neg	Neg	Neg	Neg		Neg	Neg	Neg	Neg	Yes	Primaire	2014-09-30	1			0			34			45		40	0	0
999388718	M	29.6016	CO	QMAH	190999388718		0		Yes			2	Yes		Yes				yes		249579	17	15	Neg	Neg	Neg	Pos	1000	Neg	Neg	Neg	Neg	Yes	Brevet des colleges	2014-10-07	1			1	0		34			45		41	0	0
999388206	M	21.4511	CO	QCDH	190999388206		0		Yes			2	Yes		Yes				yes		249359	32	30	Neg	Neg	Neg	Neg		Neg	Neg	Neg	Neg	Yes	Bac professionnel	2014-08-20	0			0	0	29	34			45			1	0
999387643	M	40.4052	FINDET	QMAH	190999387643		0		Yes			4	Yes		Yes				yes		229903	20	16	Neg	Neg	Neg	Neg		Neg	Neg	Neg	Neg	Yes	Brevet des colleges	2014-06-24	2			2	0		34			45			1	0
999388255	M	29.7823	FINDET	QMAH	190999388255	L	0	95	Yes			4	Yes		Yes				yes		232706	23	19	Neg	Neg	Neg	Pos	542.1	Neg	Neg	Neg	Neg	Yes	BEP	2015-05-19	1			1	0	28	34			44	par sa copine	41	1	0
999388719	M	56.7091	CO	QMAH	190999388719		0		Yes			4	Yes		Yes				yes		235469	34	30	Neg	Neg	Neg	Neg		Neg	Neg	Neg	Neg	Yes	Brevet des colleges	2014-10-07	1			0	0	28	35			45	Maison	40	0	0
262646199	M	53.4127	FINDET	QCDH	190262646199	L	0	149	Yes			7	Yes		Yes				yes		231707	45	38	Neg	Neg	Neg	Pos	1000	Pos	Neg	Neg	Neg	Yes	Primaire	2014-07-15	1	0	2012-11-22	0		28	35		31/01/2013	43	Maison familiale	40	0	0
901592493	M	34.8036	FINDET	QCDH	190901592493	L	0	68	Yes			2	Yes		Yes				yes		224618	34	32	Neg	Neg	Neg	Pos	12	Neg	Neg	Neg	Neg	Yes	Brevet des colleges	2014-02-08	1	0		0		28	34		29/02/12	45	Maison sans eau et sans lumiere (Gd mere paternell	40	0	0
999387764	M	23.7344	CO	QMAH	190999387764		0		Yes			3	Yes		Yes				yes		230453	23	20	Neg	Neg	Neg	Pos	144.4	Neg	Neg	Neg	Neg	Yes	Brevet des colleges	2014-11-18	0						34			43			0	0
999387557	M	23.0609	PR	QMAH					Yes			4	Yes		Yes				yes		240406	13	9	Neg	Neg	Neg	Neg		Neg	Neg	Neg	Neg	Yes	Bac professionnel	2014-07-23	0			0	0	28	34			45	maison		1	0
999387933	M	24.4052	CO	QMAH	190999387933		0		Yes			4	Yes		Yes				yes		249278	21	17	Neg	Neg	Neg	Neg		Neg	Neg	Neg	Neg	Yes	Brevet des colleges	2014-07-22	3			1	0		35			45	appart	41	1	0
999388869	M	19.6961	FINDET	QMAH	190999388869		0		Yes			2	Yes		Yes				yes		236342	40	38	Neg	Neg	Neg	Pos	827.1	Neg	Neg	Neg	Neg	Yes	CAP	2014-10-18	3			0	0	28	35			45	Apparetement		1	0
319129408	M	20.8022	CO	QCDH	190319129408		0		Yes			2	Yes		Yes				yes		223083	17	15	Neg	Neg	Neg	Neg		Neg	Neg	Neg	Neg	Yes	Brevet des colleges	2012-03-08	1	0		0		28	34			45	maison		0	0
999389361	M	27.5428	CO	QCDH	190999389361		0		Yes			2	Yes		Yes				yes		238109	21	19	Neg	Neg	Neg	Neg		Neg	Neg	Neg	Neg	Yes	CAP	2014-12-04	0			0	0	28	34			45	Appartement mere		0	0
999388178	M	27.6742	CO	QCDH	190999388178		0		Yes			2	Yes		Yes				yes		232599	30	28	Neg	Neg	Neg	Pos	61.91	Neg	Neg	Neg	Neg	Yes	CAP	2014-08-14	1			0	0	28	35			45	Appartement	40	1	0
956675112	M	25.3826	CO	QCDH	190956675112		0		Yes			2	Yes		Yes				yes		237039	9	7	Neg	Neg	Neg	Pos	404.1	Neg	Neg	Neg	Neg	Yes	Baccalaureat	2014-11-27	1	0		0		28	35			45	Maison	40	1	0
999385884	M	46.9925	CO	QCDH	190999385884		0		Yes			4	Yes		Yes				yes		234634	20	16	Neg	Neg	Neg	Pos	1000	Pos	Neg	Neg	Neg	Yes	Brevet des colleges	2013-12-19	8			8	0	28	35			45	Maison	40	1	0
999387915	M	33.1964	CO	QCDH	190999387915		0		Yes			3	Yes		Yes				yes		253180	20	17	Neg	Neg	Neg	Neg		Neg	Neg	Neg	Neg	Yes	Brevet des colleges	2014-07-18	1			0	0		35			43	appartement		0	0
999387988	M	36.5749	FINDET	QCDH	190999387988		0	9	Yes			4	Yes		Yes				yes		231833	35	31	Neg	Neg	Neg	Neg		Neg	Neg	Neg	Neg	Yes	Bac professionnel	2014-07-28	1			0	0		34			45	maison	39	1	0
999388699	M	29.5195	PR	QMAH					Yes			5	Yes		Yes				yes		234638	20	15	Neg	Neg	Neg	Neg		Neg	Neg	Neg	Neg	Yes	Brevet des colleges	2014-10-06	1			0	0		34			45		41	1	0
999388080	M	24.4298	FINDET	QMAH	190999388080		0		Yes			6	Yes		Yes				yes		232710	48	42	Pos	Neg	Neg	Pos	57.51	Pos	Neg	Neg	Neg	Yes	Primaire	2014-09-15	1			1	0		34			45	maison du pere	41	1	0
999387197	M	36.3559	CO	QMAH	190999387197	TRF	0	83	Yes			7	Yes		Yes				yes		227425	19	12	Neg	Neg	Pos	Neg		Pos	Neg	Neg	Neg	Yes
999387528	M	34.4011	PR	QMAH	190999387528		0		Yes			8	Yes		Yes				yes		256503	15	7	Neg	Neg	Neg	Pos	1000	Neg	Neg	Neg	Neg	Yes	Sans diplôme	2015-01-13	0		2015-06-03							43			0	0
999386232	F	30.1191	FINDET	QMAF	190999386232	L	0	119	Yes			8	Yes		Yes				yes		223616	26	18	Neg	Neg	Neg	Pos	281.7	Neg	Neg	Neg	Neg	Yes	Brevet des colleges	2014-01-30	2			2	0	28	35			45	Maion Gd pere	40	0	0
999387062	M	37.9439	FINDET	QCDH		L		68	Yes			9	Yes		Yes				yes		249210	29	20	Neg	Neg	Neg	Pos	1000	Neg	Neg	Neg	Neg	Yes	Brevet des colleges	2014-06-20	1			0			34			45			0	0
999387779	M	33.1225	PR	QMAH	190999387779		0		Yes			6	Yes		Yes				yes		230631	24	18	Neg	Neg	Neg	Neg		Neg	Neg	Neg	Neg	Yes	Etudes superieures	2014-07-07	2			2	0		34			43	maison	41	1	0
999387535	M	43.7262	FINDET	QMAH	190999387535		0		Yes			1	Yes		Yes				yes		228820	6	5	Neg	Neg	Neg	Neg		Neg	Neg	Neg	Neg	Yes	Primaire	2014-06-14	3			1	0	28	35			44	Appartement de fille	40	0	0
999387631	M	28.512	CO	QCDH	190999387631		0		Yes			3	Yes		Yes				yes		229882	19	16	Neg	Neg	Neg	Pos	268.6	Neg	Neg	Neg	Neg	Yes	Brevet des colleges	2014-06-23	2			0	0	28	34			43		41	1	0
999386428	M	17.1636	FINDET	QMAMH	190999386428	L	0	231	Yes			4	Yes		Yes				yes		225325	33	29	Neg	Neg	Neg	Neg		Neg	Neg	Neg	Neg	Yes	Brevet des colleges	2014-02-18	0			0	0	28	35			45	Maison	40	0	0
983191192	M	49.5359	FINDET	QCDH	190983191192		0		Yes			4	Yes		Yes				yes		249282	33	29	Neg	Neg	Neg	Pos	1000	Neg	Neg	Neg	Neg	Yes	Primaire	2014-02-18	4	0	2012-10-19	0		28	34			45	MAISON		0	0
999384766	M	21.6427	PR	QMAH	190999384766		0		Yes			5	Yes		Yes				yes		231165	20	15	Neg	Neg	Neg	Neg		Neg	Neg	Neg	Neg	Yes	Brevet des colleges	2014-07-16	0		2013-11-26	0	0	28	35		30/09/2013	45	Maison	40	0	0
999387511	M	40.5448	FINDET	QMAH					Yes			6	Yes		Yes				yes		228823	14	8	Neg	Neg	Neg	Pos	482.4	Neg	Neg	Neg	Neg	Yes	Brevet des colleges	2015-01-20	3		2015-06-01	0	0	28	35			43		39	1	0
999388853	M	34.9103	CO	QCDH	190999388853		0		Yes			1	Yes		Yes				yes		235467	20	19	Neg	Neg	Neg	Neg		Neg	Neg	Neg	Neg	Yes	Primaire	2014-10-17	3			3	0		34			45			1	0
999387057	M	27.3785	CO	QCDH	190999387057		0		Yes			13	Yes		Yes				yes		250407	31	18	Neg	Neg	Neg	Neg		Neg	Neg	Neg	Neg	Yes	Baccalaureat	2014-11-24	2		2015-05-13	2		28	34			43			1	0
999387022	M	27.0144	CO	QCDH	190999387022		0		Yes			3	Yes		Yes				yes		226959	25	22	Neg	Neg	Neg	Neg		Neg	Neg	Neg	Neg	Yes	Brevet des colleges	2014-11-25	1		2015-05-12	0	0	28	34			44	Maison mere		0	0
999387687	M	22.8364	CO	QCDH	190999387687		0		Yes			4	Yes		Yes				yes			23	19	Neg	Neg	Neg	Pos	13	Neg	Neg	Neg	Neg	Yes	Brevet des colleges	2014-09-11	2		2015-03-21	1	0		35			43		41	0	0
999384816	M	19.6413	CO	QMAH					Yes			12	Yes		Yes				yes			28	16	Neg	Neg	Neg	Pos	1000	Neg	Neg	Neg	Neg	Yes
999387509	M	40.0821	FINDET	QCDH	190999387509		0		Yes			1	Yes		Yes				yes		228826	8	7	Neg	Neg	Neg	Pos	145.1	Neg	Neg	Neg	Neg	Yes	Bac professionnel	2014-07-24	4			4	0	28	34			44		39	0	0
999387559	M	17.5113	FINDET	QMAMH	190999387559	L	0	64	Yes			3	Yes		Yes				yes		228476	36	33	Neg	Neg	Neg	Neg		Neg	Neg	Neg	Neg	Yes	CAP	2014-06-17	0			0	0	28	35			45		40	0	0
999388305	M	21.1389	CO	QCDH	190999388305		0		Yes			2	Yes		Yes				yes		232708	19	17	Neg	Neg	Neg	Pos	869.2	Neg	Neg	Neg	Neg	Yes	Brevet des colleges	2014-08-30	0			0	0	28	34			45	Maison		0	0
999388887	M	24.5339	CO	QCDH	190999388887		0		Yes			4	Yes		Yes				yes		235470	20	16	Neg	Neg	Neg	Neg		Neg	Neg	Neg	Neg	Yes	Bac professionnel	2014-10-21	1			0	0		35			45			1	0
999387890	M	28.0876	FINDET	QCDH	190999387890		0		Yes			2	Yes		Yes				yes		231163	20	18	Neg	Neg	Neg	Neg		Neg	Neg	Neg	Neg	Yes	CAP	2014-07-17	0			0	0		35			45	maison	40	0	0
999387851	M	29.9055	CO	QCDH	190999387851		0		Yes			2	Yes		Yes				yes		230626	15	13	Neg	Neg	Neg	Neg		Neg	Neg	Neg	Neg	Yes	Brevet des colleges	2014-07-12	0			0	0	28	34			44	Maison d'une amie		0	0
999388632	M	30.3299	CO	QCDH	190999388632		0		Yes			4	Yes		Yes				yes		234641	20	16	Neg	Neg	Neg	Pos	1000	Neg	Neg	Neg	Neg	Yes	Primaire	2014-09-30	1			1	0	28	34			44	Maison conjointe		1	0
999388493	M	25.588	CO	QCDH	190999388493		0		Yes			5	Yes		Yes				yes		233660	21	16	Neg	Neg	Neg	Neg		Neg	Neg	Neg	Neg	Yes	Primaire	2014-09-17	1			0	0		34			43		41	1	0
999387438	M	24.0712	CO	QMAH					Yes	delai++ car absence medecin donc reporte		34	Yes		Yes				yes		256500	57	23	Neg	Neg	Neg	Neg		Neg	Neg	Neg	Neg	Yes	Brevet des colleges	2014-06-03	0			0	0	28	34			45			0	0
999387775	M	36.6461	CO	QMAH	190999387775		0		Yes			3	Yes		Yes				yes		230627	24	21	Neg	Neg	Neg	Pos	1000	Neg	Neg	Neg	Neg	Yes	Bac professionnel	2014-07-04	2			2	0		34			43	maison	41	1	0
999386998	M	32.3176	FINDET	QCDH	190999386998		0		Yes			5	Yes		Yes				yes		226325	14	9	Neg	Neg	Neg	Neg		Neg	Neg	Neg	Neg	Yes	Brevet des colleges	2014-09-22	6		2015-05-13	6		28	34			43			0	0
376955330	M	35.5209	CO	QCDH		retour TRF			Yes			2	Yes		Yes				yes		228828	16	14	Neg	Neg	Neg	Pos	218.3	Neg	Neg	Neg	Neg	Yes	Etudes superieures	2015-01-28	0	0	2013-11-29	0		28	34			45	maison	41	1	0
999388179	M	23.5674	CO	QMAH	190999388179		0		Yes			2	Yes		Yes				yes		232602	30	28	Neg	Neg	Neg	Pos	190.9	Neg	Neg	Neg	Neg	Yes	Brevet des colleges	2014-08-14	0			0	0		34			45		41	1	0
999386916	M	29.2183	PR	QMAH	190999386916		0		Yes			3	Yes		Yes				yes		226316	17	14	Neg	Neg	Neg	Neg		Neg	Neg	Neg	Neg	Yes	Illettre	2014-06-10	1			1	0	28	34			43	Maison		1	0
700932801	M	51.1129	CO	QCDH	190700932801		0		Yes			8	Yes		Yes				yes		229368	67	59	Neg	Neg	Neg	Pos	140.9	Neg	Neg	Neg	Neg	Yes	Brevet des colleges	2011-12-08	0	0		0		28	34			48	A la rue		0	0
999386164	M	20	FINDET	QMAH	190999386164	L	0	202	Yes			9	Yes		Yes				yes		223487	27	18	Neg	Neg	Pos	Neg		Pos	Neg	Neg	Neg	Yes	Primaire	2014-01-24	0									45			1	0
275064409	M	48.1232	FINDET	QCDH					Yes			2	Yes		Yes				yes		235807	37	35	Neg	Neg	Neg	Pos	42.5	Neg	Neg	Neg	Neg	Yes	Illettre	2014-10-09	8	0	2014-04-07	0		28	35		31/05/2014	44	Maison de l'oncle	40	0	0
999387898	M	16.3806	FINDET	QMAMH					Yes			3	Yes		Yes				yes		230113	21	18	Neg	Neg	Neg	Pos	1000	Neg	Neg	Neg	Neg	Yes	Brevet des colleges	2014-07-17	0			0	0		34			45			0	0
999388506	M	22.3819	CO	QCDH	190999388506		0		Yes			6	Yes		Yes				yes		233467	18	12	Neg	Neg	Neg	Pos	441	Neg	Neg	Neg	Neg	Yes	Brevet des colleges	2014-09-18	0						34			45			1	0
999388153	M	46.7981	PR	QMAH	190999388153		0		Yes			6	Yes		Yes				yes		233139	49	43	Neg	Neg	Neg	Neg		Neg	Neg	Neg	Neg	Yes	Brevet des colleges	2014-08-12	7			7			34			43			1	0
938069641	M	46.3984	FINDET	QCDH					Yes			3	Yes		Yes				yes		237639	13	10	Neg	Neg	Neg	Neg		Neg	Neg	Neg	Neg	Yes	Primaire	2014-11-27	2	0	2015-04-07	0		28	35		12/05/2015	48	sdf	40	0	0
349265695	M	18.4175	FINDET	QMAH	190349265695		0		Yes			4	Yes		Yes				yes		237632	14	10	Neg	Neg	Neg	Pos	300.2	Neg	Neg	Neg	Neg	Yes	Brevet des colleges	2013-06-20	0	0	2013-11-22	0		28	34			45	MAISON	41	0	0
999387251	M	22.3272	FINDET	QCDH	190999387251		0		Yes			6	Yes		Yes				yes		228007	21	15	Neg	Neg	Neg	Neg		Neg	Neg	Neg	Neg	Yes	Etudes superieures	2014-10-17	0		2015-05-09	0	0	28	35		31/03/2015	45	Maison	40	1	0
999387093	M	23.8248	FINDET	QCDH	190999387093		0		Yes			11	Yes		Yes				yes		256487	27	16	Neg	Neg	Neg	Pos	1000	Neg	Neg	Neg	Neg	Yes	Brevet des colleges	2014-04-28	0									45			0	0
999388578	M	30.3272	CO	QCDH	190999388578		0		Yes			2	Yes		Yes				yes		234165	18	16	Neg	Neg	Neg	Pos	1000	Neg	Neg	Neg	Neg	Yes	BEP	2014-09-24	0						35			48			0	0
270240903	M	22.9158	CO	QCDH					Yes			2	Yes		Yes				yes		231155	28	26	Neg	Neg	Neg	Pos	625	Neg	Neg	Neg	Neg	Yes	Brevet des colleges	2014-07-12	0	0		0		28	34			45	Maison Gd pere	39	0	0
999387066	M	26.9651	FINDET	QCDH	190999387066	L	0	189	Yes			11	Yes		Yes				yes		227291	32	21	Neg	Neg	Neg	Pos	1000	Neg	Neg	Neg	Neg	Yes	Primaire	2014-04-25	0									45			1	0
999387466	M	55.7317	PR	QMAH					Yes			2	Yes		Yes				yes		240171	9	7	Neg	Neg	Neg	Neg		Neg	Neg	Neg	Neg	Yes	Brevet des colleges	2015-02-04	2		2015-06-01	2	0		35			43	maison	40	0	0
999387689	M	33.3169	CO	QMAH	190999387689		0		Yes			3	Yes		Yes				yes		230091	21	18	Neg	Neg	Neg	Pos	153.5	Neg	Neg	Neg	Neg	Yes	BEP	2014-06-27	0			0	0		35			45		41	0	0
999387380	M	23.0554	CO	QCDH	190999387380		0		Yes			2	Yes		Yes				yes		256496	16	14	Neg	Neg	Neg	Pos	1000	Neg	Neg	Neg	Neg	Yes	Brevet des colleges	2014-07-25	0			0	0		35			45			0	0
999386948	F	21.2977	FINDET	QMAF	190999386948	L	0	190	Yes			2	Yes		Yes				yes		226321	16	14	Neg	Neg	Neg	Neg		Neg	Neg	Neg	Neg	Yes	Baccalaureat	2014-04-08	0			0	0	28	34			45	Maison		0	0
999387356	M	20.6543	PR	QMAH					Yes			3	Yes		Yes				yes		256492	18	15	Neg	Neg	Neg	Pos	1000	Neg	Neg	Neg	Neg	Yes	CAP	2014-12-01	0			0	0	28	34			45	heberge par sa mere		0	0
999388597	M	32.6762	PR	QMAH	190999388597		0		Yes			2	Yes		Yes				yes		235861	50	48	Neg	Neg	Neg	Neg		Neg	Neg	Neg	Neg	Yes	Etudes superieures	2014-09-26	0									45			1	0
999387428	M	22.9213	PR	QMAH	190999387428		0		Yes			4	Yes		Yes				yes		256498	15	11	Neg	Neg	Neg	Neg		Neg	Neg	Neg	Neg	Yes	Etudes superieures	2014-06-20	1			0			34			45			1	0
999388715	M	42.2861	CO	QCDH	190999388715		0		Yes			4	Yes		Yes				yes		234834	20	16	Neg	Neg	Neg	Pos	27.69	Pos	Neg	Neg	Neg	Yes	CAP	2014-10-07	0			0	0		34			44		41	0	0
999387427	M	19.6605	CO	QMAH					Yes			5	Yes		Yes				yes		237626	16	11	Neg	Neg	Neg	Pos	1000	Neg	Neg	Neg	Neg	Yes	Brevet des colleges	2014-09-24	0		2015-05-12	0	0		35			45	chez sa mere		0	0
999388620	F	39.4825	PR	QMAF	190999388620		0		Yes			1	Yes		Yes				yes		234639	18	17	Neg	Neg	Neg	Pos	1000	Pos	Neg	Neg	Neg	Yes	Sans diplôme	2014-10-16	1			1						43			0	0
999384482	M	23.4278	FINDET	QMAH	190999384482	L	0	59	Yes			6	Yes		Yes				yes		233665	22	16	Neg	Neg	Neg	Pos	70.56	Neg	Neg	Neg	Neg	Yes	Brevet des colleges	2014-09-17	1		2013-10-11	0	0	28	35			44	Maison	40	1	0
999384482	M	23.4278	FINDET	QCDH					Yes			6	Yes		Yes				yes			22	16	Neg	Neg	Neg	Pos	1000	Neg	Neg	Neg	Neg	Yes
999387406	M	17.2047	FINDET	QMAMF	190999387406		0		Yes			1	Yes		Yes				yes		228831	19	18	Neg	Neg	Neg	Neg		Neg	Neg	Neg	Neg	Yes	Baccalaureat	2014-05-31	0			0	0	28	34			45	Maison		0	0
999387405	M	20.6242	CO	QCDH			0		Yes			3	Yes		Yes				yes		256497	15	12	Neg	Neg	Neg	Neg		Neg	Neg	Neg	Neg	Yes	CAP	2014-08-14	0		2015-05-12	0	0	28	35			45			0	0
999388633	M	29.3826	CO	QCDH	190999388633		0		Yes			3	Yes		Yes				yes		234237	17	14	Neg	Neg	Neg	Pos	1000	Neg	Neg	Neg	Neg	Yes	Brevet des colleges	2014-09-30	2			2	0	28	34			43	maison		0	0
999387688	M	20.1095	CO	QCDH	190999387688		0		Yes			3	Yes		Yes				yes		230454	30	27	Neg	Neg	Neg	Neg		Neg	Neg	Neg	Neg	Yes	Brevet des colleges	2014-06-27	1			0	0		35			45	appart	41	0	0
271245301	M	22.4832	CO	QCDH	190271245301		0		Yes			2	Yes		Yes				yes		235562	44	42	Neg	Neg	Neg	Pos	661.2	Neg	Neg	Pos	Pos	Yes	Brevet des colleges	2012-06-21	0	0		0	1	28	34			45	Appartement		0	0
999387614	M	21.399	PR	QMAH	190999387614		0		Yes			15	Yes		Yes				yes		230629	50	35	Neg	Neg	Neg	Neg		Neg	Neg	Neg	Neg	Yes	Brevet des colleges	2014-09-15	0		2015-06-01	0	0		34			44	maison de sa copine		1	0
999386581	M	50.8227	PR	QMAH	190999386581		0		Yes	delai++ car 2 refus cs entree		41	Yes		Yes				yes		235789	82	41	Neg	Neg	Neg	Neg		Neg	Neg	Neg	Neg	Yes	Brevet des colleges	2014-03-06	3			0	0	28	34			45	Maison maternelle		0	0
999388496	M	37.9849	CO	QCDH	190999388496		0		Yes			2	Yes		Yes				yes		233659	18	16	Neg	Neg	Neg	Neg		Neg	Neg	Neg	Neg	Yes	CAP	2014-09-17	0						35			45			0	0
999386571	F	32.6379	FINDET	QMAF		L		213	Yes			4	Yes		Yes				yes			32	28	Neg	Neg	Neg	Neg		Neg	Neg	Neg	Neg	Yes
999387202	M	22.6557	CO	QCDH					Yes			10	Yes		Yes				yes		227423	22	12	Neg	Neg	Neg	Pos	1000	Pos	Neg	Neg	Neg	Yes	BEP	2014-08-08	0		2005-09-08	0	0	28	34			43			0	0
689205348	M	19.9261	APP	QCDH	190689205348		0		Yes			11	Yes		Yes				yes		249207	25	14	Neg	Neg	Neg	Pos	79.98	Neg	Neg	Neg	Neg	Yes	Primaire	2015-06-09	0	0	2013-08-24	0		28	34			44	Appartement		1	0
999388200	M	41.5934	PR	QMAH	190999388200		0		Yes			3	Yes		Yes				yes		232181	20	17	Neg	Neg	Neg	Neg		Neg	Neg	Neg	Neg	Yes	Brevet des colleges	2014-08-19	0			0			35			43	maison	40	0	0
999388243	M	21.5852	PR	QMAH	190999388243		0		Yes			4	Yes		Yes				yes		232713	20	16	Neg	Neg	Neg	Neg		Neg	Neg	Neg	Neg	Yes	Brevet des colleges	2014-08-26	2			2			34			45	maison	41	0	0
999387647	M	19.4962	CO	QMAH					Yes			2	Yes		Yes				yes			17	15	Neg	Neg	Neg	Pos	1000	Neg	Neg	Neg	Neg	Yes
321142852	M	25.4018	FINDET	QMAH	190321142852		0		Yes			2	Yes		Yes				yes		256468	36	34	Neg	Neg	Neg	Pos	178	Neg	Neg	Neg	Neg	Yes	Brevet des colleges	2012-09-25	0	0		0		28	35			48	SDF	40	0	0
144721628	M	19.1157	FINDET	QCDH					Yes			3	Yes		Yes				yes		232585	24	21	Neg	Neg	Neg	Pos	68.75	Neg	Neg	Neg	Neg	Yes	Brevet des colleges	2014-08-19	0	0	2013-04-15	0		28	34			45	Appartement	41	0	0
999386965	M	30.1848	CO	QCDH	190999386965		0		Yes			2	Yes		Yes				yes		227698	51	49	Neg	Neg	Neg	Pos	1000	Neg	Neg	Neg	Neg	Yes	Brevet des colleges	2015-01-06	0									43			1	0
999387127	M	19.373	CO	QMAH	190999387127		0		Yes			7	Yes		Yes				yes		257141	25	18	Neg	Neg	Neg	Pos	1000	Neg	Neg	Neg	Neg	Yes	Baccalaureat	2015-03-09	0		2015-05-09			28	34			45			0	0
999385589	M	27.6742	PR	QMAH	190999385589		0		Yes			4	Yes		Yes				yes		256478	18	14	Neg	Neg	Neg	Pos	435	Neg	Neg	Neg	Neg	Yes	Brevet des colleges	2014-10-14	2			2			34			43		41	1	0
999387094	M	30.59	CO	QCDH	190999387094		0		Yes			6	Yes		Yes				yes		227296	22	16	Neg	Neg	Neg	Pos	1000	Neg	Neg	Neg	Neg	Yes	Brevet des colleges	2014-08-19	0									45			0	0
999386880	M	45.0075	CO	QMAH	190999386880		0		Yes			1	Yes		Yes				yes		229115	85	84	Neg	Neg	Neg	Pos	210.5	Neg	Neg	Neg	Neg	Yes	Brevet des colleges	2014-04-01	2			0	0	28	35			44	appartement	40	0	0
999387235	M	28.2683	CO	QCDH					Yes			4	Yes		Yes				yes		227695	19	15	Neg	Neg	Neg	Neg		Neg	Neg	Neg	Neg	Yes	Brevet des colleges	2015-02-27	0		2015-05-09	0	0	28				44			0	0
999385645	M	37.8289	CO	QMAH	190999385645		0		Yes			3	Yes		No	No	yes	yes	yes		236064	239	236	Neg	Neg	Neg	Neg		Neg	Neg	Neg	Neg	Yes	Brevet des colleges	2013-11-09	1			1	0	28	35			43	Appartement	40	0	0
29822052	M	18.3765	FINDET	QCDH	190029822052	L	0	303	Yes			3	Yes		No	No	yes	yes	yes			244	241	Neg	Neg	Neg	Pos	1000	Neg	Neg	Neg	Neg	Yes	BEP	2014-12-16	1	0	2013-09-21	0		28	34			44	Appartement	41	0	0
999389638	M	33.4921	PR	QMAH	190999389638		0		Yes			3	Yes		Yes	No			no	R														Etudes superieures	2014-12-27	0			0	0	28	34			45	Appartement		1	0
999388037	M	18.9706	CO	QMAH					Yes			2	No	recent		yes
295818508	M	29.4565	FINDET	QCDH					Yes			4	Yes		Yes	yes			no	R
999387910	M	17.3963	FINDET	QMAMH					Yes			2	Yes		Yes	No			no	R
999385123	M	25.2266	CO	QCDH	190999385123		0		Yes			2	Yes		Yes	yes			no	NP														Brevet des colleges	2014-12-18	1			1		28	34			45	Maison grand parents maternel		0	0
999389568	M	15.6331	FINDET	QMAMH	190999389568	L	0	15	Yes			2	Yes		Yes				yes		254056	8	6	Neg	Neg	Neg	Neg		Neg	Neg	Neg	Neg	No	Primaire	2014-12-18	0			0	0		35			45		41	0	0
999389551	M	24.7885	CO	QCDH	190999389551		0		Yes			2	Yes		No	No	yes	no																Brevet des colleges	2014-12-17	0			0	0		35			43		41	1	0
29822052	M	19.2936	CO	QCDH					Yes			4	Yes		No	yes	no
999389538	M	27.8768	FINDET	QMAH	190999389538	TRF	0	4	Yes			4	Yes		Yes	No			no	TRF														Baccalaureat	2014-12-16	0			0	0		34			45		41	0	0
999389541	M	32.8953	FINDET	QMAH	190999389541	TRF	0	4	Yes			4	Yes		Yes	No			no	TRF														Baccalaureat	2014-12-16	2			0	0		34			43		39	0	0
670879543	M	21.1964	FINDET	QMAH		L		18	Yes			4	Yes		Yes				yes			11	7	Neg	Neg	Neg	Neg		Neg	Neg	Neg	Neg	No
999389516	M	46.0342	PR	QMAH	190999389516		0		Yes			1	Yes		No	No	no																	Brevet des colleges	2014-12-13	4			0	0	28	35			43	Maison		0	0
999389514	M	25.8125	FINDET	QMAH	190999389514		0		Yes			3	Yes		Yes	No			no	R														CAP	2014-12-13	0			0	0	28	34			45	Appartement		1	0
999389385	M	22.9897	FINDET	QMAH	190999389385		0		Yes			2	Yes		No	No	no																	BEP	2014-12-05	0			0	0		34			45		41	0	0
520548403	M	22.5736	CO	QMAH	190520548403		0		Yes			2	Yes		Yes	yes			no	2R														Brevet des colleges	2014-12-03	0	0	2014-03-29	0		28	34		30/06/2014	43		41	0	0
999389344	M	44.4928	CO	QCDH	190999389344		0		Yes			2	Yes		Yes	yes			no	R														Brevet des colleges	2014-12-03	7			0	0		35			43		41	0	0
1255	M	54.3409	CO	QCDH					Yes			1	No	Known HIV		No																		Brevet des colleges	2010-01-19	7	1		2	1	28				43	Appartement	41	0	0
999389296	M	22.8063	FINDET	QMAH	190999389296	TRF	0	4	Yes			2	Yes		No	No	no																	Baccalaureat	2014-11-29	0			0	0	28	34			43	Maison		1	0
999389278	M	26.5216	CO	QCDH	190999389278		0		Yes			2	Yes		Yes				yes		237304	13	11	Neg	Neg	Neg	Neg		Neg	Neg	Neg	Neg	No	Brevet des colleges	2014-11-28	1			1	0		35			44		40	0	0
999387867	M	37.7878	CO	QCDH	190999387867		0		Yes			2	Yes		Yes	No			no	R														Brevet des colleges	2014-11-27	2			0	0	28	35			44	Maison		0	0
999389243	M	22.141	CO	QCDH	190999389243		0		Yes			22	Yes		No	No	yes	no																Brevet des colleges	2014-11-26	0			0	0		35			45		41	0	0
999389225	M	28.4326	FINDET	QCDH	190999389225		0		Yes			4	Yes		No	yes	no																	Brevet des colleges	2014-11-25	1			0	0	28	34			45	Maison mere		0	0
999389212	M	36.2875	CO	QMAH					Yes			2	Yes		No	No	no																	Primaire	2014-11-22	0			0	0	28	34			48	SDF		0	0
999389182	M	41.1554	FINDET	QMAH	190999389182	L	0	10	Yes			3	Yes		Yes	No			no	L														Brevet des colleges	2014-11-19	2			0	0		34			43		41	1	0
999389109	M	30.5133	CO	QCDH	190999389109		0		Yes			4	Yes		No	No	no																	Brevet des colleges	2014-11-12	1			1	0		34			43		39	0	0
999389104	M	42.1218	CO	QMAH	190999389104		0		Yes			5	Yes		Yes				yes		236640	19	14	Neg	Neg	Neg	Neg		Neg	Neg	Neg	Neg	No	Baccalaureat	2014-11-12	0			0	0		34			43		41	1	0
424038172	M	37.5332	CO	QMAH	190424038172		0		Yes			2	Yes		No	yes	no																	Primaire	2014-11-08	6	0	2012-10-10	6		28	35		31/07/2012	43	Maison	40	0	0
999389012	M	24.5311	FINDET	QMAH	190999389012	TRF	0	4	Yes			1	Yes		No	No	no																	Baccalaureat	2014-10-31	0									45			1	0
999388919	M	27.8275	PR	QMAH	190999388919		0		Yes			5	Yes		No	No	no																	Baccalaureat	2014-10-23	0			0	0	28	34			45	Appartement		1	0
999388884	M	26.6804	CO	QCDH	190999388884		0		Yes			4	Yes		Yes				yes		235471	20	16	Neg	Neg	Neg	Pos	93.7	Neg	Neg	Neg	Neg	No	CAP	2014-10-21	1			1	0		35			45		41	0	0
999388867	M	20.4189	FINDET	QMAH	190999388867	TRF	0	4	Yes			2	Yes		Yes	No			no	TRF														CAP	2014-10-18	0			0	0	28	35			45	maison		1	0
999388870	M	19.0062	FINDET	QMAH	190999388870		0		Yes			2	Yes		Yes				yes		235468	20	18	Neg	Neg	Neg	Pos	52.32	Neg	Neg	Neg	Neg	No	CAP	2014-10-18	0			0	0	28	34			45	Appartement		1	0
999388846	M	18.0424	PR	QMAH	190999388846		0		Yes			2	Yes		No	No	no																	Brevet des colleges	2014-10-17	0						34			45			0	0
999388849	M	30.6256	PR	QMAH	190999388849		0		Yes			2	Yes		Yes				yes		236060	34	32	Neg	Neg	Neg	Pos	266.9	Neg	Neg	Neg	Neg	No	Brevet des colleges	2014-10-17	1			1			34			46			1	0
999388835	M	27.5592	CO	QCDH	190999388835		0		Yes			2	Yes		Yes				yes		256514	14	12	Neg	Neg	Neg	Neg		Neg	Neg	Neg	Neg	No	CAP	2014-10-16	2			0	0	28	34			45	Maison mere		0	0
999388827	M	52.6078	FINDET	QMAH	190999388827	L	0	59	Yes			2	Yes		Yes				yes		256513	17	15	Neg	Neg	Neg	Pos	1000	Pos	Neg	Neg	Neg	No	Brevet des colleges	2014-10-15	5			4	0		34			43		39	0	0
999388813	M	21.1225	CO	QCDH	190999388813		0		Yes			2	Yes		Yes	No			no	R														Primaire	2014-10-14	1			0	0	28	34			48	Guetto		0	0
999385538	M	22.3409	FINDET	QCDH					Yes			3	Yes		No	yes	no																	Baccalaureat	2014-10-14	0			0	0	28	35			43	Appartement	40	1	0
750425696	M	22.5599	FINDET	QCDH	190750425696		0		Yes			3	Yes		No	No	no																	Brevet des colleges	2014-10-14	0	0	2013-10-17	0		28	35		30/06/2013	45	appartement	40	1	0
999388812	M	30.0178	CO	QCDH	190999388812		0		Yes			4	Yes		No	No	no																	Brevet des colleges	2014-10-14	2			0	0		34			43		39	0	0
999388788	M	35.1294	FINDET	QMAH	190999388788	TRF	0	11	Yes			2	Yes		No	No	no																	Brevet des colleges	2014-10-11	1			1	0	28	35			43	Maison	40	0	0
295780003	M	20.783	CO	QCDH	190295780003		0		Yes			2	Yes		Yes				yes		234642	9	7	Neg	Neg	Neg	Pos	71	Neg	Neg	Neg	Neg	No	Brevet des colleges	2014-10-10	0	0	2014-04-06	0		28	34			45	apprt	41	0	0
999388772	M	27.8138	CO	QCDH	190999388772		0		Yes			2	Yes		Yes				yes		234695	14	12	Neg	Neg	Neg	Pos	1000	Neg	Neg	Neg	Neg	No	Baccalaureat	2014-12-01	1			1			34			43			1	0
999388724	M	26.4203	FINDET	QCDH	190999388724		0		Yes			3	Yes		Yes	No			no	R														Primaire	2014-10-07	1			1	0	28	35			43	Maison	40	1	0
999388723	M	16.8186	FINDET	QMAMH	190999388723	L	0	13	Yes			4	Yes		Yes	No			no	L														Brevet des colleges	2014-10-07	0			0	0		35			45		41	0	0
999388728	M	26.4339	CO	QCDH	190999388728		0		Yes			4	Yes		Yes				yes		246876	21	17	Neg	Neg	Neg	Pos	1000	Neg	Neg	Neg	Neg	No	Brevet des colleges	2014-10-07	0			0	0	28	35			44	Appartement + maison mere	40	1	0
999384823	M	43.7563	CO	QCDH	190999384823		0		Yes			8	Yes		No	No	no																	Brevet des colleges	2014-10-07	3			0	0	28	34			43	Maison	41	0	0
999388696	M	27.5921	CO	QMAH	190999388696		0		Yes			5	Yes		Yes				yes		234614	20	15	Neg	Neg	Neg	Pos	1000	Neg	Neg	Neg	Neg	No	CAP	2014-10-06	0			0	0		34			45		41	0	0
999388693	M	33.6728	APP	QMAH	190999388693		0		Yes			5	Yes		Yes				yes		delai++ car 2R puis ok	112	107	Neg	Neg	Neg	Neg		Neg	Neg	Neg	Neg	No	Brevet des colleges	2014-10-06	2			2	0		34			43		41	0	0
999388662	M	41.1718	CO	QCDH	190999388662		0		Yes			2	Yes		No	No	no																	Primaire	2014-10-02	1			1	0	28	35			43	Maison	40	0	0
133236111	M	23.8494	CO	QCDH					Yes			4	Yes		No	yes	no																	Baccalaureat	2014-09-30	1	0		1		28	35		31/07/2012	44	Maison	40	0	0
999388628	M	23.6906	FINDET	QMAH	190999388628	TRF	0	4	Yes			4	Yes		Yes	No			no	TRF														BEP	2014-09-30	0			0	0		34			43		41	1	0
999388630	M	21.41	FINDET	QCDH	190999388630		0		Yes			4	Yes		No	No	no																	Etudes superieures	2015-06-13	0			0	0	28	34			44	Appartement		0	0
999388596	M	29.3634	FINDET	QMAH	190999388596	TRF	0	3	Yes			2	Yes		Yes	No			no	TRF														Baccalaureat	2014-09-26	1			0						43			1	0
999388595	M	41.5606	CO	QCDH	190999388595		0		Yes			2	Yes		No	No	no																	Primaire	2014-09-26	4			0						44			1	0
999386879	M	34.0342	CO	QCDH					Yes			2	Yes		No	No	no
999385956	M	45.8207	CO	QMAH	190999385956		0		Yes			8	Yes		No	yes	no																	Brevet des colleges	2014-09-24	0			0	0		35			45		40	1	0
134570897	M	18.2478	PR	QMAH	190134570897	TRF	0	21	Yes			5	Yes		Yes	No			no	TRF														Brevet des colleges	2014-09-23	0	0		0		28	35			45		40	0	0
999384985	M	39.9042	FINDET	QCDH	190999384985		0		Yes			17	Yes		Yes				yes		234100	32	15	Neg	Neg	Neg	Pos	1000	Neg	Neg	Neg	Neg	No	Primaire	2014-03-13	3			0			34			44			1	0
999386149	M	18.3272	PR	QMAH					Yes			3	Yes		Yes	yes			no	R
887015760	M	39.9014	FINDET	QMAH	190887015760		0		Yes			5	Yes		Yes	yes			no	R														Primaire	2013-03-11	0	0	2013-10-16	0		28	35		30/09/2013	45	Maison familiale	40	0	0
999388492	M	41.9274	CO	QCDH					Yes			5	Yes		Yes	No			no	R														Brevet des colleges	2014-09-17	12			6	0		34			45			0	0
999386151	M	24.3231	CO	QCDH					Yes			5	Yes		Yes				yes			21	16	Neg	Neg	Neg	Neg		Neg	Neg	Neg	Neg	No
999388454	M	22.4586	FINDET	QMAH	190999388454	L	0	36	Yes			2	Yes		Yes				yes		233227	14	12	Neg	Neg	Neg	Pos	56.19	Neg	Neg	Neg	Neg	No	Brevet des colleges	2014-09-13	0			0	0	28	35			45	Appartement mere	40	1	0
999387793	M	17.6235	FINDET	QMAMH					Yes			2	No	recent		yes
999388435	M	20.8296	PR	QMAH	190999388435		0		Yes			2	Yes		No	No	no																	Brevet des colleges	2014-09-12	0						34			45			0	0
999388437	M	18.089	PR	QMAH	190999388437		0		Yes			2	Yes		Yes				yes		233140	14	12	Neg	Neg	Neg	Neg		Neg	Neg	Neg	Neg	No	Brevet des colleges	2014-09-12	0									45			0	0
137676716	M	24.8049	CO	QCDH	190137676716		0		Yes			2	Yes		No	No	yes	yes	yes		244891	239	237	Neg	Neg	Neg	Pos	662	Neg	Neg	Neg	Neg	No		2012-08-29	0	0		0									0	0
999387062	M	38.3436	CO	QCDH					Yes			3	No	recent		yes
999388425	M	41.4757	CO	QMAH	190999388425		0		Yes			2	Yes		Yes				yes		233135	15	13	Neg	Neg	Neg	Pos	58.71	Neg	Neg	Neg	Neg	No	Brevet des colleges	2014-09-11	3			1	0		35			45		40	1	0
999388391	M	18.9487	PR	QMAH	190999388391		0		Yes			3	Yes		Yes				yes		233149	17	14	Neg	Neg	Neg	Pos	94.33	Neg	Neg	Neg	Neg	No	CAP	2014-09-09	0			0	0		35			45	mere		0	0
999388354	M	31.5318	FINDET	QCDH	190999388354		0		Yes			2	Yes		No	No	no																	BEP	2014-09-05	1			0	0		34			45		41	0	0
999388330	M	29.4483	CO	QMAH	190999388330		0		Yes			35	Yes		Yes				yes		232908	49	14	Neg	Neg	Neg	Pos	60.53	Neg	Neg	Neg	Neg	No	BEP	2014-09-03	0			0	0		34			43	appart	39	1	0
999388322	M	40.2957	FINDET	QCDH		L		77	Yes			4	Yes		Yes	No			no	R														Primaire	2014-09-02	0			0	0	28	35			45	Maison	40	0	0
999388304	M	22.9979	CO	QMAH	190999388304		0		Yes			2	Yes		Yes				yes		232707	19	17	Neg	Neg	Neg	Pos	773.2	Neg	Neg	Neg	Neg	No	Etudes superieures	2014-08-30	1			0	0	28	35			45	Maison Gd mere Maternelle	40	1	0
999388275	M	31.0992	FINDET	QMAH	190999388275		0		Yes			3	Yes		No	yes	no																	Brevet des colleges	2014-08-28	0			0	0	28	34			45	Maison		0	0
999388227	M	22.6229	FINDET	QMAH	190999388227	L	0	81	Yes			2	Yes		Yes	No			no	R														Primaire	2015-01-13	0			0	0	28	34			45	Maison Gd pere		0	0
999388205	M	21.692	CO	QMAH					Yes			2	Yes		Yes				yes		233647	44	42	Neg	Neg	Neg	Pos	608.7	Neg	Neg	Neg	Neg	No	Brevet des colleges	2014-08-20	0			0	0	29	34			43			1	0
999388199	M	50.6858	FINDET	QCDSLH	190999388199		0		Yes			5	Yes		Yes				yes		232610	26	21	Neg	Neg	Neg	Neg		Neg	Neg	Neg	Neg	No	Primaire	2014-08-19	1			0	0	28	34			45	Maison		1	0
132091761	M	47.1266	FINDET	QCDH					Yes			2	Yes		No	yes	no
999388174	M	28.1889	CO	QCDH	190999388174		0		Yes			2	Yes		Yes				yes		232596	30	28	Neg	Neg	Neg	Pos	841.8	Neg	Neg	Neg	Neg	No	BEP	2014-08-14	0			0	0		35			45	maison de sa mere	41	0	0
999388176	M	29.9055	CO	QCDH	190999388176		0		Yes			2	Yes		Yes				yes		232592	31	29	Neg	Neg	Neg	Pos	259.7	Neg	Neg	Neg	Neg	No	Baccalaureat	2014-08-14	0			0	0	28	35			43	Maison	40	0	0
999388108	M	31.102	CO	QCDH	190999388108		0		Yes			2	Yes		Yes				yes		231842	23	21	Neg	Neg	Neg	Neg		Neg	Neg	Neg	Neg	No	CAP	2014-08-08	2			0	0		34			43	maison		0	0
999388090	M	35.7591	CO	QMAH	190999388090		0		Yes			5	Yes		Yes				yes		232177	33	28	Neg	Neg	Neg	Pos	70.29	Neg	Neg	Neg	Neg	No	Brevet des colleges	2014-08-06	1			0			34			48			0	0
999388069	M	41.5086	FINDET	QCDH	190999388069	L	0	139	Yes			5	Yes		Yes				yes		231514	20	15	Neg	Neg	Neg	Neg		Neg	Neg	Neg	Neg	No	CAP	2014-08-04	4			4	0		34			43	maison	41	1	0
999388071	M	48.2245	FINDET	QCDH	190999388071	L	0	139	Yes			6	Yes		Yes				yes		232178	34	28	Neg	Neg	Neg	Neg		Neg	Neg	Neg	Neg	No	BEP	2014-08-04	5			1	0		34			43	maison	41	0	0
999388025	M	22.6338	CO	QCDH					Yes			6	Yes		Yes				yes			15	9	Neg	Neg	Neg	Neg		Neg	Neg	Neg	Neg	No
999388001	M	29.5058	FINDET	QMAH	190999388001	TRF	0	4	Yes			4	Yes		Yes	No			no	TRF														Brevet des colleges	2014-07-29	1			0	0		35			45		40	1	0
999387991	M	21.2977	FINDET	QMAH	190999387991	L	0	94	Yes			5	Yes		Yes				yes		231154	14	9	Neg	Neg	Neg	Pos	1000	Neg	Neg	Neg	Neg	No	CAP	2014-07-28	0						34			48	heberge par amis, squat		0	0
999384914	M	42.5079	FINDET	QMAH	190999384914		0		Yes			2	Yes		No	yes	no																	Baccalaureat	2013-06-18	2			2	0	28	35			43	Maison		1	0
999387910	M	16.9747	FINDET	QMAMH		L		27	Yes			2	Yes		Yes	No			no	L														Brevet des colleges	2014-12-19	0			0	0		34			45	maison		0	0
999387877	M	29.0568	CO	QCDH	190999387877		0		Yes			2	Yes		No	No	no																	Brevet des colleges	2014-07-16	0			0	0		35			43	appart		0	0
999384691	M	23.7755	PR	QMAH	190999384691		0		Yes			5	Yes		Yes	yes			no	R														Brevet des colleges	2014-07-16	0		2013-10-29	0	0	28	34			45	Appartement		0	0
387030304	M	27.9973	CO	QCDH	190387030304		0		Yes			5	Yes		No	No	no																	Baccalaureat	2014-07-16	0	0	2012-12-30	0		28	35			48		40	0	0
999387860	M	37.9302	CO	QMAH	190999387860		0		Yes			5	Yes		No	No	no																	Brevet des colleges	2014-07-15	2			2	0	28	35			44	Appartement de sa copine	40	1	0
999387850	M	37.4812	FINDET	QMAH	190999387850	TRF	0	21	Yes			15	Yes		Yes	No			no	TRF														Baccalaureat	2014-07-12	2			2	0	28	34			43	Appartement		1	0
999386237	M	33.3634	CO	QCDH					Yes			2	Yes		No	yes	no
999387836	M	19.6496	CO	QCDH	190999387836		0		Yes			2	Yes		No	No	no																	Brevet des colleges	2014-07-10	2			0	0	28	34			45	Appartement		0	0
999387830	M	50.9432	PR	QMAH	190999387830		0		Yes			2	Yes		Yes				yes		230759	22	20	Neg	Neg	Neg	Pos	1000	Neg	Neg	Neg	Neg	No	Brevet des colleges	2014-07-10	3			3	0	28	34			43	Maison		1	0
999387800	M	32.1971	FINDET	QCDH	190999387800	L	0	71	Yes			2	Yes		Yes				yes		230724	22	20	Neg	Neg	Neg	Pos	1000	Neg	Neg	Neg	Neg	No	CAP	2014-07-09	2			0	0		35			43	appart	40	0	0
999387793	M	17.4374	FINDET	QMAMH		L		48	Yes			4	Yes		Yes				yes		230726	25	21	Neg	Neg	Neg	Neg		Neg	Neg	Neg	Neg	No	Brevet des colleges	2014-07-08	1			0	0		34			44	appart		0	0
999387785	M	25.1855	FINDET	QMAH	190999387785		0		Yes			4	Yes		No	No	no																	Baccalaureat	2014-07-07	1			1						43			1	0
999387766	M	37.9357	CO	QCDH	190999387766		0		Yes			2	Yes		Yes				yes		230457	21	19	Neg	Neg	Neg	Pos	588.7	Neg	Neg	Neg	Neg	No	CAP	2014-07-04	3			1			34			43	maison		1	0
999387762	M	30.8857	FINDET	QMAH	190999387762	L	0	64	Yes			2	Yes		Yes				yes		230465	22	20	Neg	Neg	Neg	Neg		Neg	Neg	Neg	Neg	No	CAP	2014-07-04	2			0			35			44		40	0	0
872639954	M	30.8966	CO	QMAH	190872639954	TRF		31	Yes			3	Yes		Yes	yes			no	TRF														Brevet des colleges	2012-04-05	3	0		1		28	34			45	maison		1	0
999387760	M	34.8364	PR	QMAH	190999387760		0		Yes			3	Yes		No	No	no																	Primaire	2014-07-04	4			4						43			1	0
999386135	M	67.5702	FINDET	QMAH		L		33	Yes			5	Yes		No	No	no
448979676	M	23.3867	FINDET	QMAH	190448979676	TRF	0	4	Yes			4	Yes		No	yes	no																	Baccalaureat	2014-06-30	1	0		0		28	34			45	maison	41	1	0
999387704	F	23.2279	FINDET	QMAF	190999387704	TRF	0	4	Yes			2	Yes		Yes	No			no	TRF														Bac professionnel	2014-06-28	0			0	0	28	34			45	Maison		0	0
999387705	M	26.1875	CO	QCDH	190999387705		0		Yes			3	Yes		Yes	No			no	R														Bac professionnel	2014-06-28	0			0	0	28	35			43	appartement	40	1	0
69072903	M	62.82	FINDET	QMAH	190069072903	L	0	36	Yes			3	Yes		No	yes	no																	Etudes superieures	2014-06-26	2	0		0									0	0
999387644	M	37.5359	FINDET	QMAH	190999387644	L	0	18	Yes			4	Yes		Yes	No			no	TRF														Etudes superieures	2014-06-24	1			1	0	28	34			43	Maison		1	0
999387653	M	36.7337	FINDET	QMAH	190999387653		0		Yes			4	Yes		Yes				yes		230085	21	17	Neg	Neg	Neg	Pos	15.23	Neg	Neg	Neg	Neg	No	Baccalaureat	2014-06-24	1			1	0		34			43		39	1	0
999387593	M	52.4271	FINDET	QMAH	190999387593	L	0	9	Yes			1	Yes		Yes	No			no	L														Etudes superieures	2014-06-19	2			2	0	28	34			43	Maison		1	0
999387589	M	15.6496	FINDET	QMAMH	190999387589	L	0	30	Yes			1	Yes		Yes				yes		229696	16	15	Neg	Neg	Neg	Neg		Neg	Neg	Neg	Neg	No	Brevet des colleges	2014-06-19	0			0	0	28	34			45			0	0
999387565	M	33.7413	PR	QMAH					Yes			2	Yes		Yes				yes		229698	11	9	Neg	Neg	Neg	Neg		Neg	Neg	Neg	Neg	No	Brevet des colleges	2014-06-18	0			0	0	28	34			44			1	0
325797677	M	25.6646	CO	QCDH					Yes			2	Yes		No	yes	no
663701892	M	26.6995	CO	QCDH					Yes			3	Yes		Yes	yes			no	2R														Brevet des colleges	2014-06-14	1	0	2015-06-03	0	3	28	34			45	Maison pere		0	0
537663758	M	31.4908	CO	QCDH	190537663758		0		Yes			3	Yes		No	yes	no																	Baccalaureat	2014-11-13	1	0	2015-06-03	0		28	34			48	SDF	41	0	0
383807957	M	33.4648	FINDET	QMAH					Yes			14	Yes		No	yes	no																	CAP	2014-08-14	7	0		1		28	34			45	maison		1	0
999387496	M	56.063	FINDET	QMAH	190999387496	TRF	0	4	Yes			4	Yes		No	No	no																	Etudes superieures	2014-06-10	7			4	0	28	34			43	Maison		1	0
999387494	M	37.8371	FINDET	QMAH	190999387494		0		Yes			4	Yes		No	No	no																	CAP	2014-12-18	3		2015-06-03	3	0	28	35			43	Appartement	40	1	0
999387476	M	20.1259	FINDET	QMAH	190999387476	L	0	48	Yes			9	Yes		Yes				yes		228825	21	12	Neg	Neg	Neg	Neg		Neg	Neg	Neg	Neg	No	Etudes superieures	2014-06-20							34			45			0	0
999387468	M	30.2779	FINDET	QMAH	190999387468	L	0	28	Yes			3	Yes		Yes				yes		257451	15	12	Neg	Neg	Neg	Pos	1000	Neg	Neg	Neg	Neg	No	CAP	2015-03-05	0			0	0	28	35			45	maison	40	0	0
999387471	M	24.9391	APP	QMAH		TRF		45	Yes	delai++ car report		20	Yes		Yes	No			no	TRF														Brevet des colleges	2014-06-05	2			0	0		35			45			1	0
999387439	M	32.9062	CO	QMAH	190999387439		0		Yes			4	Yes		Yes				yes		229694	34	30	Neg	Neg	Neg	Neg		Neg	Neg	Neg	Neg	No	Brevet des colleges	2014-06-03	0			0	0	28	34			43	Appartement	40	0	0
999387404	M	35.3429	FINDET	QMAH	190999387404	TRF	0	19	Yes			3	Yes		Yes	No			no	TRF														Brevet des colleges	2014-05-31	4			2	0	28	34			45	Maison pere		0	0
999384608	M	22.7707	FINDET	QMAH	190999384608	L	0	122	Yes			3	Yes		No	No	yes	yes	yes		232712	108	105	Neg	Neg	Neg	Neg		Neg	Neg	Neg	Neg	No	Brevet des colleges	2013-03-19	0		2013-10-16	0	0	28	34			45	Maison		0	0
999387368	M	31.8905	FINDET	QMAH		TRF		119	Yes			2	Yes		No	No	no																	Baccalaureat	2014-10-04	1			0	0	28	35			43	maison	40	1	0
999387365	M	22.026	FINDET	QMAH	190999387365	L	0	26	Yes			6	Yes		Yes				yes		256495	21	15	Neg	Neg	Neg	Neg		Neg	Neg	Neg	Neg	No	Brevet des colleges	2014-06-20	0			0	0		34			45	heberge chez grand-mere		0	0
999387350	M	24.2327	CO	QCDH	190999387350		0		Yes			7	Yes		Yes				yes		256490	22	15	Neg	Neg	Neg	Pos	1000	Neg	Neg	Neg	Neg	No	Brevet des colleges	2014-05-26	0			0	0	28				44	maison des parents		0	0
416386902	M	26.0178	FINDET	QMAH	190416386902	TRF	0	4	Yes			3	Yes		Yes	yes			no	TRF														Brevet des colleges	2011-09-24	1	0		1		28	34			45	Maison		0	0
999387322	M	47.0198	FINDET	QCDSLH					Yes			2	Yes		Yes				yes		236843	18	16	Neg	Neg	Neg	Pos	1000	Neg	Neg	Neg	Neg	No	CAP	2014-05-21	5			5	0	28	34			43		39	1	0
999387302	M	27.833	FINDET	QMAH	190999387302	L	0	30	Yes			4	Yes		Yes				yes		228015	19	15	Neg	Neg	Neg	Pos	1000	Neg	Neg	Neg	Neg	No	Baccalaureat	2014-05-20	2			0	0	28	35			45	Maison mere	40	0	0
999387303	M	23.3703	CO	QMAH	190999387303		0		Yes			4	Yes		Yes				yes		236703	20	16	Neg	Neg	Neg	Neg		Neg	Neg	Neg	Neg	No	BEP	2014-10-10	1			0	0	28	34			45	Maison		0	0
999387295	M	43.8303	FINDET	QCDH		L		215	Yes			3	Yes		No	No	no																	Primaire	2014-05-19	0			0	0		34			48			0	0
999386176	M	39.7728	CO	QMAH		TRF		27	Yes			1	Yes		Yes	No			no	TRF
999384535	M	48.3532	FINDET	QMAH	190999384535	L	0	132	Yes			2	Yes		No	yes	no																	Brevet des colleges	2013-02-26	0			0	0	28	34			45	Maison		0	0
999387253	M	26.4942	CO	QCDH					Yes			2	Yes		No	No	no																	Primaire	2014-05-15	5			5	0	28	34			45	Appartement		0	0
623327136	M	18.6557	CO	QMAH	190623327136		0		Yes			6	Yes		No	yes	no																	Brevet des colleges	2014-05-15	0	0		0		28	35			44	Appartement ami	40	1	0
999387230	M	49.3306	FINDET	QMAH		L		3	Yes			2	Yes		Yes	No			no	L														BEP	2014-08-12	2			0	0		35			48	squatte une maison	41	0	0
999392785	M	47.3812	FINDET	QMAH					Yes			3	Yes		Yes				yes		254534	21	18	Neg	Neg	Neg	Neg		Neg	Neg	Neg	Neg	No		2014-05-09	1			0	0								0	0
999387196	M	33.5797	CO	QMAH					Yes			7	Yes		No	No	no																	Brevet des colleges	2015-01-14	3		2015-05-11	0	0	28	34			43			0	0
999387195	M	33.8919	CO	QCDH					Yes			7	Yes		Yes	No			no	R														Brevet des colleges	2015-01-19	0			0	0					43			0	0
999390544	M	26.1109	PR	QMAH					Yes			14	Yes		Yes				yes		243933	28	14	Neg	Neg	Neg	Neg		Neg	Neg	Neg	Neg	No	Primaire	2015-03-26	0			0	0	28	34			48			0	0
714316070	M	21.2567	CO	QMAH	190714316070		0		Yes			3	Yes		No	yes	no																	Primaire	2014-05-03	1	0	2014-04-10	0		28	35		31/10/2013	45	appartement	40	0	0
999387147	M	16.8569	FINDET	QMAMH	190999387147	L	0	91	Yes			3	Yes		Yes				yes		252455	16	13	Neg	Neg	Neg	Neg		Neg	Neg	Neg	Neg	No	Brevet des colleges	2015-01-29	0		2015-07-21	0	0	28	34			45	Appartement	40	0	0
999387123	M	36.4846	PR	QMAH	190999387123		0		Yes			6	Yes		Yes				yes		227404	24	18	Neg	Neg	Neg	Pos	1000	Pos	Neg	Neg	Neg	No	Brevet des colleges	2014-05-02	4			4						43			0	0
999387026	M	38.527	FINDET	QCDH	190999387026	L	0	23	Yes			3	Yes		No	No	no																	Sans diplôme	2014-04-17	0			0	0	28	34						0	0
999387028	M	32.5886	CO	QCDH	190999387028		0		Yes			3	Yes		Yes				yes		226869	16	13	Neg	Neg	Neg	Pos	1000	Neg	Neg	Neg	Neg	No	Baccalaureat	2014-04-17	0			0	0	28	35			45	Maison	40	0	0
999387029	M	37.295	FINDET	QMAH	190999387029	L	0	59	Yes			3	Yes		Yes				yes		240202	25	22	Neg	Neg	Neg	Neg		Neg	Neg	Neg	Neg	No	Brevet des colleges	2014-04-17	2			2	0	28	34			43	Appartement		1	0
836201965	M	37.7029	FINDET	QCDH	190836201965		0		Yes			4	Yes		Yes				yes		226871	17	13	Neg	Neg	Neg	Pos	13.37	Neg	Neg	Neg	Neg	No	Primaire	2014-04-17	5	0	2013-02-27	0		28	35			45	Maison	40	0	0
	M	48.9637	FINDET	QMAH					Yes			8	Yes		No	No	no
999386997	M	21.0869	PR	QMAH	190999386997		0		Yes			5	Yes		No	No	yes	yes	yes		229880	90	85	Neg	Neg	Neg	Neg		Neg	Neg	Neg	Neg	No	BEP	2014-11-13	0			0			34			45			1	0
999386961	M	53.4757	FINDET	QMAH	190999386961	L	0	17	Yes			2	Yes		No	No	no																	Brevet des colleges	2014-04-09	2			2						45			1	0
999386946	M	22.9158	FINDET	QMAH	190999386946	TRF	0	4	Yes			3	Yes		Yes	No			no	TRF														Baccalaureat	2014-04-08	0			0	0	28	34			45	Maison		0	0
999386949	F	32.5804	FINDET	QMAF	190999386949	TRF	0	4	Yes			3	Yes		Yes	No			no	TRF														Baccalaureat	2014-04-08	3			3	0	28	34			43	Appartement		0	0
624277651	M	21.0842	CO	QCDH	190624277651		0		Yes			2	No	Known HIV		No																		Brevet des colleges	2015-01-14	0	1	2015-05-17	0	1	28	34			45	chez ses parents	40	0	0
529608607	M	31.0746	CO	QMAH	190529608607		0		Yes			2	Yes		Yes				yes		226314	22	20	Neg	Neg	Neg	Pos	72.18	Neg	Neg	Neg	Neg	No	Brevet des colleges	2014-04-04	3	0		2		28	35			44		40	0	0
999384534	M	21.0787	FINDET	QMAH	190999384534	L	0	4	Yes			3	Yes		Yes	yes			no	L														Baccalaureat	2014-04-03	0					28	34			45			1	0
999386879	M	33.5496	FINDET	QMAH		L		8	Yes			2	Yes		No	No	no																	Baccalaureat	2014-09-25	0			0	0	28	34			44	amis		0	0
999386878	M	25.9932	CO	QCDH	190999386878		0		Yes			2	Yes		Yes				yes		225924	11	9	Neg	Neg	Neg	Pos	1000	Neg	Neg	Neg	Neg	No	Brevet des colleges	2014-04-01	0			0	0	28	34			44	Appartament		0	0
364309192	M	20.3231	FINDET	QMAH	190364309192	L	0	204	Yes			4	Yes		No	yes	no																	Brevet des colleges	2014-04-01	0	0		0		28	34			45	Maison		0	0
999386877	M	19.6934	CO	QCDH	190999386877		0		Yes			4	Yes		No	No	no																	Baccalaureat	2014-04-01	0			0	0	28	34			44	chez soeur (TSV)		0	0
999386883	M	17.577	FINDET	QMAMH	190999386883	L	0	71	Yes			4	Yes		Yes				yes		226094	14	10	Neg	Neg	Neg	Pos	1000	Neg	Neg	Neg	Neg	No	Brevet des colleges	2014-04-01	0			0	0	28	35			44	chez tutrice	40	0	0
489003479	M	27.6496	CO	QMAH	190489003479		0		Yes			3	Yes		Yes				yes		225923	15	12	Neg	Neg	Neg	Pos	137	Neg	Neg	Neg	Neg	No	Brevet des colleges	2014-03-29	1	0	2012-10-19	1		28	35			45	Appartement mere	40	0	0
166297555	M	29.2813	FINDET	QMAH	190166297555		0		Yes			3	Yes		Yes				yes		226872	35	32	Neg	Neg	Neg	Pos	373	Neg	Neg	Neg	Neg	No	Brevet des colleges	2014-03-29	2	0		2		28	34			43			0	0
999384815	M	22.0178	FINDET	QCDH	190999384815	L	0	142	Yes			5	Yes		No	yes	no																	Brevet des colleges	2013-05-17	1			0			34			45			0	0
999386793	M	21.3826	FINDET	QCDH	190999386793	L	0	274	Yes			3	Yes		No	No	no																	Brevet des colleges	2015-07-04	0			0		28	34			44	Appartement ami		0	0
242597938	M	42.3546	CO	QCDH	190242597938		0		Yes			2	Yes		No	yes	no																	Brevet des colleges	2014-03-22	3	0	2014-04-09	0		28	35			43	Maison	40	0	0
325797677	M	25.4264	FINDET	QMAH		L		51	Yes			2	Yes		Yes				yes		235376	15	13	Neg	Neg	Neg	Pos	136	Neg	Neg	Pos	Pos	No	Brevet des colleges	2014-06-14	0	0		0		28	35			44	Appartement copine	40	1	0
999386720	M	18.3573	FINDET	QMAH	190999386720	L		207	Yes			5	Yes		Yes				yes		225517	18	13	Neg	Neg	Neg	Neg		Neg	Neg	Neg	Neg	No	Brevet des colleges	2014-03-19	0					28	35			45		40	0	0
999386660	M	17.2129	FINDET	QMAMH	190999386660	L	0	28	Yes			3	Yes		Yes				yes			15	12	Neg	Neg	Neg	Pos	1000	Neg	Neg	Neg	Neg	No	Brevet des colleges	2015-03-19	0			0	0		35			45			0	0
999386642	M	47.8193	FINDET	QMAH	190999386642	L	0	47	Yes			3	Yes		No	No	no																	Brevet des colleges	2014-03-13	0			0		28	35			43	Appartement	40	0	0
999386652	M	21.8563	CO	QCDH	190999386652		0		Yes			3	Yes		No	No	no																	Brevet des colleges	2014-03-13	1			1	0	28	35			45	Maison	40	1	0
591076076	M	34.6612	FINDET	QMAH	190591076076	L	0	78	Yes			5	Yes		Yes				yes		225324	18	13	Neg	Neg	Neg	Pos	23	Neg	Neg	Neg	Neg	No	Primaire	2012-04-03	2	0	2012-10-19	2		28	34			43	apprt		1	0
999386589	M	29.0732	FINDET	QCDH	190999386589	L	0	273	Yes			8	Yes		Yes	No			no	R														Baccalaureat	2014-03-06	2			0	0	28	34			48	SDF		0	0
999386571	F	32.4244	FINDET	QMAF		L		43	Yes			4	Yes		Yes	No			no	L														Baccalaureat	2014-05-20	4			3		28	35			43	Location	40	0	0
999386545	M	36.0493	FINDET	QMAH	190999386545	L	0	21	Yes			2	Yes		No	No	no																	Bac professionnel	2014-02-26	2			2		33	34			43		39	1	0
999386536	M	38.1027	FINDET	QCDH	190999386536	L	0	278	Yes			2	Yes		Yes	No			no	R														Baccalaureat	2014-02-26	0					28	35			45		40	0	0
999386499	M	42.2587	FINDET	QMAH	190999386499	L	0	18	Yes			4	Yes		Yes	No			no	L														Baccalaureat	2014-02-25	1			1	0	28	34			43	Maison		1	0
999386501	M	49.6263	CO	QCDH	190999386501		0		Yes			4	Yes		No	No	no																	Brevet des colleges	2014-02-25	2			1	0	28	34			45	Appartement		1	0
999388340	M	57.2375	CO	QMAH	190999388340		0		Yes			7	Yes		Yes				yes			23	16	Neg	Neg	Neg	Neg		Neg	Neg	Neg	Neg	No	Primaire	2014-09-04	6			3	0	28	34			45	Maison familiale		1	0
295818508	M	28.6242	FINDET	QMAH		L		78	Yes			2	Yes		No	yes	no																	Brevet des colleges	2014-12-23	1	0	2013-07-22	1		28	34			43	Appartement	39	1	0
999386430	M	23.9699	FINDET	QMAH	190999386430	L	0	12	Yes			2	Yes		Yes				yes		224270	12	10	Neg	Neg	Neg	Pos	20.96	Neg	Neg	Neg	Neg	No	Brevet des colleges	2014-02-18	0			0	0	28	35			45	MaisonGrd Mere maternelle	40	0	0
283815	M	41.1608	FINDET	QMAH	190000283815	L	0	290	Yes			2	Yes		No	No	no																	Brevet des colleges	2015-10-13	0	0	2015-02-11	0		28	34			48	SDF	41	0	0
999386360	M	53.2485	CO	QMAH	190999386360		0		Yes			3	Yes		No	No	no																	Primaire	2014-07-25	0						34			45	maison		0	0
39709	M	68.2628	PR	QMAH	190000039709		0		Yes			3	No	Known HIV		No																		Primaire	2013-11-21	1	0		0	1	28	35	Centre de Trinite Quartier Beausejour 97220 TRINITE		43	appt	40	0	0
999386340	M	28.386	CO	QMAH	190999386340		0		Yes			2	Yes		Yes	No			no	R														Primaire	2014-02-08	0			0	0	28	34			45	Appartement		0	0
999386341	M	31.4004	CO	QMAH	190999386341		0		Yes			2	Yes		Yes				yes		224638	20	18	Neg	Neg	Neg	Pos	1000	Neg	Neg	Neg	Neg	No	Brevet des colleges	2014-02-08	0			0	0	28	35			45	Maison du pere		0	0
999386280	M	25.5825	CO	QCDH	190999386280		0		Yes			5	Yes		Yes				yes		224635	21	16	Neg	Neg	Neg	Neg		Neg	Neg	Neg	Neg	No	Brevet des colleges	2014-02-04	1			1	0	28	34			43	Appartement		1	0
53929627	M	21.6345	CO	QCDH					Yes			14	Yes		No	No	no																	CAP	2014-08-22	1	0	2013-02-27	0		28	35			44	Appartement	40	0	0
667888820	M	47.3018	FINDET	QCDH	190667888820		0		Yes			4	Yes		No	yes	no																	Brevet des colleges	2013-01-03	0	0		0		28	35			43		40	0	0
999386245	M	25.0979	FINDET	QCDH	190999386245	L	0	177	Yes			4	Yes		Yes	No			no	R														BEP	2014-01-31	1			0		28	34			45			1	0
999386237	M	32.9199	FINDET	QCDH		L		143	Yes			4	Yes		Yes				yes		224644	22	18	Neg	Neg	Neg	Pos	1000	Neg	Neg	Neg	Neg	No	Brevet des colleges	2014-07-10	1			0		28	34			45	Appartement mere		0	0
999386231	M	31.9781	FINDET	QCDH	190999386231	L	0	263	Yes			6	Yes		No	No	no																	Brevet des colleges	2014-01-30	2			1	0	28	35			43	Appartement	40	0	0
999386234	M	22.423	CO	QMAH	190999386234		0		Yes			8	Yes		No	No	no																	Brevet des colleges	2014-01-30	0			0	0	28	34			47	Maison		0	0
999386176	M	39.4661	CO	QCDH		TRF		85	Yes			2	Yes		No	No	no																	Etudes superieures	2014-05-15	2			2		28	34			43	Maison		1	0
999386171	M	22.3682	FINDET	QMAH	190999386171	TRF	0	62	Yes			7	Yes		No	No	no																	Baccalaureat	2014-01-24	0									45			0	0
999386172	M	26.1574	FINDET	QMAH	190999386172	L	0	172	Yes			7	Yes		Yes	No			no	R														Brevet des colleges	2014-01-24	2			2						43			1	0
999386150	M	16.7474	FINDET	QMAMH	190999386150	L	0	30	Yes			2	Yes		Yes	No			no	L														Brevet des colleges	2014-01-22	0					28	34			45		41	1	0
999386149	M	17.6591	FINDET	QMAMH		L		30	Yes			7	Yes		Yes				yes		223486	28	21	Neg	Neg	Neg	Neg		Neg	Neg	Neg	Neg	No	Brevet des colleges	2014-09-18	0			0	0	28	35			45	Maison mere	41	0	0
999386135	M	67.1294	FINDET	QMAH		TRF		20	Yes			3	Yes		No	No	no																	Brevet des colleges	2014-01-20	8			1						45			1	0
999386113	M	18.0424	FINDET	QMAH	190999386113	L	0	5	Yes			3	Yes		Yes	No			no	TRF														Brevet des colleges	2014-01-18	0			0	0	28	34			45	Maison		0	0
999386087	M	40.95	FINDET	QCDH	190999386087	TRF	0	148	Yes			2	Yes		No	No	no																	Brevet des colleges	2014-01-17	1			1						43			1	0
999385778	M	53.8261	FINDET	QCDH		L		144	Yes			2	Yes		No	yes	no																	Brevet des colleges	2013-12-03	3			0	0	28	35			43	Maison	40	0	0
999384493	M	41.1937	FINDET	QCDH	190999384493	L	0	95	Yes			3	Yes		No	yes	no																	Brevet des colleges	2013-02-15	5		2013-04-14	2	0	28	34			43			0	0
132091761	M	46.5435	FINDET	QMAH		L		140	Yes			3	Yes		No	yes	no																	Brevet des colleges	2014-02-06	0	0	2013-10-11	0		28	35		31/12/2013	45	Sous chez sa mere	40	0	0
999386035	M	16.5339	FINDET	QMAMH	190999386035	L	0	343	Yes			2	Yes		No	No	no																	Brevet des colleges	2014-01-11	0			0	0	28	35			45	Appartement	40	0	0
999386019	M	32.5914	FINDET	QMAH	190999386019		0		Yes			2	Yes		Yes				yes		224650	48	46	Neg	Neg	Neg	Pos	1000	Neg	Neg	Neg	Neg	No	Brevet des colleges	2014-01-10	1			1						43			0	0
999386002	M	27.4579	FINDET	QCDH	190999386002	L	0	344	Yes			2	Yes		Yes	No			no	R														Brevet des colleges	2016-01-26	0	1				28	35			45		40	0	0
134849012	M	22.204	FINDET	QCDH	190134849012	L	0	124	Yes			2	Yes		Yes				yes		223081	30	28	Neg	Neg	Neg	Pos	10.7	Neg	Neg	Neg	Neg	No	Brevet des colleges	2014-01-08	0	0		0		28	35			45	Appartement	40	0	0
999385966	M	53.5168	CO	QMAH	190999385966	TRF	0	19	Yes			0	Yes		Yes	No			no	TRF														Etudes superieures	2014-01-03	1	1		0		28	35			43		40	0	0
	M		FINDET	PSE					No		PSE					No
	M		CO	PSE					No		PSE					No
	M		CO	PSE					No		PSE					No
	F		CO	PSE					No		PSE					No
695827722	M	23.8275	FINDET	QMAH					No		2R					No
	F		FINDET	QMAF		TRF		4	No		TRF					No
	M		FINDET	QMAH		L		1	No		L					No
	M	31.8494	FINDET	QMAH					No		2R					No
	M		FINDET	PSE					No		PSE					No
	F		CO	PSE					No		PSE					No
	M		FINDET	PSE					No		PSE					No
	M		FINDET	QMAH		L		1	No		L					No
328650177	M	25.8535	CO	QMAH					No		2R					No
	M		FINDET	PSE					No		PSE					No
	M		FINDET	PSE		L		51	No		PSE					No
	M		CO	PSE					No		PSE					No
	M	33.295	FINDET	QMAH					No		NP					No
	M		FINDET	PSE					No		PSE					No
	M		FINDET	QMAH		L		1	No		L					No
999384679	M	28.9199	FINDET	QMAH					No		2R					No
411443055	M	37.2841	APP	QMAH					No		2R					No																		Brevet des colleges	2012-01-14	1	0		1		28	34			43	Maison		0	0
999388918	M	33.8453	FINDET	QCDSLH	190999388918	L	0	51	No	SL=dort seulement au CPD	SL					No																			2014-10-23													0	0
	M		FINDET	PSE					No		PSE					No
	M		FINDET	PSE					No		PSE					No
	M		FINDET	PSE		L		71	No		PSE					No
	M	40.8871	FINDET	QMAH					No		2R					No
	M		CO	PSE					No		PSE					No
	M		CO	PSE					No		PSE					No
	M		CO	PSE					No		PSE					No
999390491	M	27.2334	CO	PSE					No		PSE					No																		CAP	2015-03-19	2			0	0		34			45		39	1	0
	M		FINDET	PSE					No		PSE					No
	M		FINDET	PSE					No		PSE					No
	M		FINDET	PSE					No		PSE					No
	M		FINDET	PSE		L		23	No		PSE					No
	M		FINDET	PSE		L		47	No		PSE					No
	M		FINDET	PSE					No		PSE					No
	M		FINDET	PSE		L		65	No		PSE					No
	M		FINDET	PSE		L		93	No		PSE					No
	M		FINDET	PSE		L		47	No		PSE					No
	M		FINDET	PSE		L		86	No		PSE					No
	M		CO	PSE					No		PSE					No
	M		FINDET	PSE		L		70	No		PSE					No
495290101	M	23.9973	PR	QMAH	190495290101		0		No		2R					yes																		Brevet des colleges	2011-12-15	0	0		0		28	34			45	Appartement		0	0
	M		FINDET	PSE					No		PSE					No
999390396	M	22.1574	FINDET	QMAH		L		1	No		L					No																		Bac professionnel	2015-03-10	1			0	0		34			43		41	0	0
	M		FINDET	QMAH		L		1	No		L					No
999384717	M	25.0678	FINDET	QMAH	190999384717	TRF	0	7	No		2R					yes																		Primaire	2013-04-19	1									45			0	0
999388219	M		CO	PSE					No		PSE					No
	M		FINDET	QMAH		L		1	No		L					No
	M		FINDET	PSE		L		71	No		PSE					No
	M		CO	PSE					No		PSE					No
126094997	M	23.7864	CO	PSE					No		PSE					No
	M		FINDET	PSE		L		47	No		PSE					No
	M	27.5811	FINDET	PSE					No		PSE					No
	M	29.2649	FINDET	PSE					No		PSE					No
	M		FINDET	PSE		L		128	No		PSE					No
	M		FINDET	PSE					No		PSE					No
	M		FINDET	PSE		L		128	No		PSE					No
	M		FINDET	PSE					No		PSE					No
	M		FINDET	PSE		L		85	No		PSE					No
	M		FINDET	PSE		L		85	No		PSE					No
	M		FINDET	PSE					No		PSE					No
	M		FINDET	QMAH		L		1	No		L					No
	F		FINDET	QCDF		TRF		4	No		TRF					No
	M		FINDET	PSE		L		77	No		PSE					No
	M	48.2464	CO	PSE					No		PSE					No
	F		FINDET	QMAF		L		1	No		L					No
999389779	M	34.423	FINDET	PSE					No		PSE																							Brevet des colleges	2015-01-10	1			0	0	28	35			43	Appartement		0	0
	M		FINDET	PSE					No		PSE					No
	M		FINDET	PSE		L		123	No		PSE					No
	M		FINDET	PSE					No		PSE					No
	M		FINDET	QMAH		L		1	No		L					No
	M		FINDET	PSE		L		119	No		PSE					No
	M		FINDET	PSE		L		159	No		PSE					No
	M		FINDET	PSE					No		PSE					No
	M		FINDET	PSE					No		PSE					No
	M		FINDET	PSE		L		90	No		PSE					No
	M		FINDET	PSE		L		149	No		PSE					No
	M		FINDET	PSE					No		PSE					No
	M		FINDET	PSE		L		71	No		PSE					No
	M		FINDET	PSE		L		94	No		PSE					No
	M		CO	PSE					No		PSE					No
	M		FINDET	PSE		L		122	No		PSE					No
	F		FINDET	PSE		L		149	No		PSE					No
999389946	M	23.1513	CO	PSE					No		PSE					No																		Brevet des colleges	2015-01-24	0			0	0	28	35			45	Maison	40	0	0
	M		FINDET	QMAH		L		1	No		L					No
	M	44.5558	FINDET	PSE		L		177	No		PSE					No
	M		FINDET	PSE					No		PSE					No
	M		FINDET	PSE					No		PSE					No
999388025	M	22.5517	FINDET	QMAH		L		1	No		L					No																		CAP	2014-07-30	0			0	0		35			45			1	0
	M		FINDET	PSE					No		PSE					No
189168275	M	33.4319	CO	QCDH					No		2R					No
	M		FINDET	PSE		L		47	No		PSE					No
	M	33.0924	FINDET	PSE					No		PSE					No
	M		FINDET	PSE		L		23	No		PSE					No
	M		FINDET	PSE		L		159	No		PSE					No
	M		FINDET	PSE					No		PSE					No
	M		FINDET	PSE		L		69	No		PSE					No
	M		FINDET	PSE		L		136	No		PSE					No
999385145	M	23.7372	CO	QMAH					No		2R					No
	M		FINDET	PSE		L		47	No		PSE					No
	M		FINDET	PSE					No		PSE					No
999388219	M	22.245	FINDET	QMAH		L		1	No		L					No																		Primaire	2014-08-22	0						35			45	maison	40	0	0
	M		FINDET	PSE		L		141	No		PSE					No
	M		FINDET	PSE		L		154	No		PSE					No
	M		FINDET	PSE		L		94	No		PSE					No
999392345	M	32.9802	CO	QCDH					No		2R					No
	M		CO	PSE					No		PSE					No
999387647	M	19.4251	FINDET	QMAH		L		1	No		L					No																		Brevet des colleges	2014-07-07	0			0	0		35			45	appartement		0	0
999384816	M	19.4278	FINDET	QMAH		L		1	No		L					No																		Brevet des colleges	2014-08-25	0						35			45		40	0	0
	M		FINDET	PSE		L		219	No		PSE					No
	M		FINDET	QMAH		TRF		4	No		TRF					No
	M	25.2402	CO	PSE					No		PSE					No
	M		FINDET	PSE		L		135	No		PSE					No
	M		FINDET	QMAH		L		1	No		L					No
	M		FINDET	PSE		L		155	No		PSE					No
	M		FINDET	PSE					No		PSE					No
	M		FINDET	PSE		L		141	No		PSE					No
	M		FINDET	PSE		L		47	No		PSE					No
	F		FINDET	PSE		L		71	No		PSE					No
	M		FINDET	QMAMH		L		6	No		L					No
999391720	M	20.5311	CO	QCDH					No		2R					No
999388807	M	57.9028	FINDET	QMAH		L		1	No		L					No																		Illettre	2015-01-21	3		2015-05-31	0	0	28	34		31/07/2015	45		40	1	0
	M		FINDET	PSE		L		31	No		PSE					No
	M		FINDET	QMAH		L		1	No		L					No
	M		FINDET	QMAH		L		3	No		L					No
999384551	M	25.9822	FINDET	QMAH	190999384551	L	0	1	No		L					yes																		Primaire	2015-01-30	2		2013-01-24	2	0	28	34			43		41	0	0
	M		DAP	QMAH		TRF		1	No		TRF					No
	M		FINDET	QMAH		L		1	No		L					No
	M		FINDET	QMAH		L		1	No		L					No
	M		FINDET	PSE		L		210	No		PSE					No
	M		FINDET	PSE					No		PSE					No
	M		FINDET	PSE		L		63	No		PSE					No
	M		CO	PSE					No		PSE					No
	M		FINDET	QMAH		TRF		3	No		TRF					No
	M		FINDET	QMAH		TRF		3	No		TRF					No
	M		FINDET	QMAH		TRF		3	No		TRF					No
	M		FINDET	QMAH		L		1	No		L					No
	M		FINDET	QMAH		L		1	No		L					No
	M		FINDET	QMAH		L		1	No		L					No
	M		FINDET	QMAH		L		1	No		L					No
	M		FINDET	QMAH		L		1	No		L					No
	M		FINDET	PSE		L		95	No		PSE					No
	M		FINDET	PSE		L		45	No		PSE					No
	M		FINDET	PSE		L		151	No		PSE					No
	M	53.4538	FINDET	PSE					No		PSE					No
	M		FINDET	PSE		L		186	No		PSE					No
	M		CO	PSE					No		PSE					No
	M		FINDET	QMAH		L		2	No		L					No
	M		FINDET	PSE		L		203	No		PSE					No
	M		FINDET	PSE					No		PSE					No
	M		FINDET	PSE		L		0	No		PSE					No
	M		FINDET	QMAH		L		1	No		L					No
	M		FINDET	QMAH		L		7	No		L					No
	M		FINDET	PSE		L		128	No		PSE					No
	M		FINDET	PSE		L		2	No		PSE					No
	M		FINDET	PSE		L		151	No		PSE					No
	M		FINDET	PSE		L		171	No		PSE					No
	M		FINDET	QMAH		L		1	No		L					No
	M		FINDET	QMAH		TRF		1	No		TRF					No
	M		FINDET	QMAH		L		1	No		L					No
	M		FINDET	QMAH		L		1	No		L					No
	M		FINDET	QMAH		L		1	No		L					No
	M		FINDET	QMAH		L		2	No		L					No
	M		FINDET	PSE		L		64	No		PSE					No
	M		FINDET	PSE		L		125	No		PSE					No
	M		FINDET	PSE		L		69	No		PSE					No
	M		FINDET	PSE		L		129	No		PSE					No
	M		FINDET	PSE		L		55	No		PSE					No
	M		FINDET	PSE		L		138	No		PSE					No
	M		FINDET	PSE		L		151	No		PSE					No
	M		FINDET	PSE		L		243	No		PSE					No
	M		FINDET	PSE		L		75	No		PSE					No
	M		FINDET	PSE		L		92	No		PSE					No
	M		FINDET	PSE		L		213	No		PSE					No
	M		FINDET	PSE		L		23	No		PSE					No
	M		FINDET	PSE		L		38	No		PSE					No
	M		FINDET	PSE		L		332	No		PSE					No
	M		FINDET	PSE					No		PSE					No
[truncated: 32 more columns]
